# Supplementary material for: Genetics of Lactose Intolerance: An Updated Review and Online Interactive World Maps of Phenotype and Genotype Frequencies
Source: Nutrients. 2020 Sep 3;12(9):2689. doi: 10.3390/nu12092689 (PMC7551416; doi:10.3390/nu12092689)
Supplement: Supplementary file 1 [file nutrients-12-02689-s001.zip]

Archive with 4 entries (3 files):
- supplementary/
- supplementary/Supplementary Figure S1-conversion.doc
- supplementary/Supplementary Table S1.csv
- supplementary/Supplementary Table S2.csv
