# Supplementary material for: Genetics of Lactose Intolerance: An Updated Review and Online Interactive World Maps of Phenotype and Genotype Frequencies
Source: Nutrients. 2020 Sep 3;12(9):2689. doi: 10.3390/nu12092689 (PMC7551416; doi:10.3390/nu12092689)
Supplement: Supplementary file 1 [file nutrients-12-02689-s001.zip › supplementary/Supplementary Table S1.csv]

	Country	Population	longitude	latitude	N	Frequency_of_digestors	Reference
522	AFGHANISTAN	Hazara	69,18	34,52	10	0,2	Rahimi, A. G., et al. (1976) Hum.Genet. 34, 57.
523	AFGHANISTAN	Mixed urban	69,18	34,52	34	0,24	Rahimi, A. G., et al. (1976) Hum.Genet. 34, 57.
524	AFGHANISTAN	Pasha-I	71	36	60	0,13	Rahimi, A. G., et al. (1976) Hum.Genet. 34, 57.
525	AFGHANISTAN	Pashtun	69,18	34,52	71	0,21	Rahimi, A. G., et al. (1976) Hum.Genet. 34, 57.
526	AFGHANISTAN	Tajik	69,18	34,52	79	0,18	Rahimi, A. G., et al. (1976) Hum.Genet. 34, 57.
527	AFGHANISTAN	Uzbek	69,18	34,52	16	0	Rahimi, A. G., et al. (1976) Hum.Genet. 34, 57.
1	Algeria	Mozabite	1,659626	28,033886	60	0,39	Bersaglieri, 04 (with adaptions in Itan 10)
2	Angola	Kuvale	17,873887	-11,202692	54	0,12	Coelho, 09
3	Angola	Nyaneka-Nkhumbi	17,873887	-11,202692	153	0,06	Coelho, 09
4	Angola	Ovimbundu	17,873887	-11,202692	96	0,02	Coelho, 09
5	Angola	San	17,873887	-11,202692	20	0,1	Breton, 2014. Lactase
6	Angola	San (Khoe speaking) in Angola, Botswana and Namibia	17,873887	-11,202692	19	0,05	Breton, 2014. Lactase
7	Australia	Caucasians	133,775136	-25,274398	71	0,82	Barrett, 2009. Comparison
8	Australia	Aboriginal adults (around Derby in Western Australia)	133,775136	-25,274398	45	0,16	Brand, 1983. Lactose
9	Austria	Adolescent Austrians	14,550072	47,516231	528	0,799	Rosenkranz, 82. Distribution
10	Austria	Not specified	14,550072	47,516231	30	0,8	Ledochowski, 98. Lactose
11	Austria	Not specified	14,550072	47,516231	33	0,879	Finkenstedt, 86. Lactose.
12	Austria	Caucasian men (ethnicitity not specified)	14,550072	47,516231	239	0,73	Gugatschka, 2007. Calcium
454	AUSTRIA	Austrian	14	47,75	118	0,75	Rosenkranz, W., et al. (1982) Hum.Genet 62, 158.
455	AUSTRIA	Austrian	14	47,75	57	0,79	Rosenkranz, W., et al. (1982) Hum.Genet 62, 158.
456	AUSTRIA	Austrian	14	47,75	88	0,8	Rosenkranz, W., et al. (1982) Hum.Genet 62, 158.
457	AUSTRIA	Austrian	14	47,75	32	0,81	Rosenkranz, W., et al. (1982) Hum.Genet 62, 158.
458	AUSTRIA	Karnten Austrian	14,31	46,62	46	0,8	Rosenkranz, W., et al. (1982) Hum.Genet 62, 158.
459	AUSTRIA	Oberosterreich Austrian	14,3	48,3	45	0,84	Rosenkranz, W., et al. (1982) Hum.Genet 62, 158.
460	AUSTRIA	Tirol Austrian	9,77	47,5	124	0,83	Rosenkranz, W., et al. (1982) Hum.Genet 62, 158.
13	Belgium	Not specified	4,469936	50,503887	1051	0,85	Houben, 15. Additional
14	Botswana	San (Khoe speaking)	24,684866	-22,328474	20	0,15	Breton, 2014. Lactase
314	BOTSWANA	Shua	25	-25	22	0,09	Nurse, G. T., & Jenkins, T. (1974) Br. Med. J. 2, 728.
15	Brazil	Not specified	-51,92528	-14,235004	501	0,409	De Campos, 2016. Hypolactasia.
16	Brazil	Individuals in Porto Alegre (European ancestry)	-51,92528	-14,235004	337	0,514	Friedrich, 2012. Several
17	Brazil	Individuals in Porto Alegre (African ancestry)	-51,92528	-14,235004	182	0,319	Friedrich, 2012. Several
18	Brazil	Individuals in Belem	-51,92528	-14,235004	200	0,31	Friedrich, 2012. Several
19	Brazil	Induviduals in Recife	-51,92528	-14,235004	262	0,366	Friedrich, 2012. Several
20	Brazil	4 groups of Amerindians (Guarani-Kaiowá, Guarani-Nandeva, Kaingang, Xavante)	-51,92528	-14,235004	316	0,054	Friedrich, 2012. Stability
21	Brazil	Euro-Brazilians from South Brazil	-51,92528	-14,235004	292	0,555	Boschmann, 2016. The frequency
22	Brazil	Mennonites from South Brazil	-51,92528	-14,235004	151	0,88	Boschmann, 2016. The frequency
23	Brazil	White people	-51,92528	-14,235004	399	0,434	Mattar, 09. Frequency
24	Brazil	Brown people	-51,92528	-14,235004	65	0,431	Mattar, 09. Frequency
25	Brazil	Black people	-51,92528	-14,235004	50	0,2	Mattar, 09. Frequency
26	Brazil	Japanese-Brazilians	-51,92528	-14,235004	53	0	Mattar, 09. Frequency
27	Cambodia	Cambodian	104,990963	12,565679	22	0	Bersaglieri, 04
28	Cameroon	Mambila	12,354722	7,369722	122	0	Jones, 2015. Diversity (supplementary table 2)
29	Cameroon	Mambila	12,354722	7,369722	244	0,01	Mulcare,04
30	Cameroon	Shuwa Arab	12,354722	7,369722	102	0,151	Jones, 2015. Diversity (supplementary table 2)
31	Cameroon	Fulbe	12,354722	7,369722	98	0,21	Mulcare, 04
32	Cameroon	Hausa	12,354722	7,369722	36	0,26	Mulcare, 04
33	Cameroon	Nso	12,354722	7,369722	252	0	Mulcare, 04
34	Cameroon	Yamba	12,354722	7,369722	42	0	Mulcare, 04
35	Cameroon	Pygmy	12,354722	7,369722	32	0	Jones, 2015. Diversity (supplementary table 2)
36	Canada	Manitoban Indians (Sioux and Saulteux)	-106,346771	56,130366	22	0,09	Ellestad Sayed, 1977. Disaccharide
37	Canada	Czechoslovakian immigrants in Western Canada	-106,346771	56,130366	17	0,824	Leichter, 1972. Lactose
38	Chile	Not specified	-71,542969	-35,675147	121	0,66	Latorre, 2014. Prevalence
39	Chile	Mapuche Populations From Southern Chile	-71,542969	-35,675147	29	0,1	Fernandez, 2014. Brief
40	Chile	Mestizo Populations From Southern Chile	-71,542969	-35,675147	115	0,3	Fernandez, 2014. Brief
313	Chile	Chile, general	-71,54	-35,68	NA	0,2	Bayless 2017
41	China	People from 13 different regions in China	104,195397	35,86166	330	0	Bersaglieri, 04 (with adaptions in Itan 10)
42	China	Mongol	104,195397	35,86166	82	0,049	Sun, 07. The
43	China	Mongol	104,195397	35,86166	20	0,19	Bersaglieri, 04 (with adaptions in Itan 10)
44	China	Uygur	104,195397	35,86166	20	0,1	Bersaglieri, 04 (with adaptions in Itan 10)
45	China	Kazakh in the north of China	104,195397	35,86166	195	0,236	Wang, 84. Prevalence
46	China	Kazak	104,195397	35,86166	94	0,096	Sun, 07. The
47	China	Man	104,195397	35,86166	75	0	Sun, 07. The
48	China	Oroqen	104,195397	35,86166	45	0,022	Sun, 07. The
49	China	Hezhen	104,195397	35,86166	77	0	Sun, 07. The
50	China	People in Sichuan	104,195397	35,86166	182	0,64	Qiao, 11. Milk
51	China	Not specified	104,195397	35,86166	64	0,719	Luo, 13. Lactose
52	China	Singapore-born Chinese	104,195397	35,86166	77	0,05	Yap, 89. Lactase
53	China	Canada-born Chinese	104,195397	35,86166	49	0,02	Yap, 89. Lactase
54	China	Han Chinese	104,195397	35,86166	100	0	Enattah, 2007. Evidence
55	China	Han Chinese in the north of China	104,195397	35,86166	248	0,077	Wang, 84. Prevalence = Yongfa 84
56	China	Not specified	104,195397	35,86166	32	0,09	Zhao, 10. Lactose
57	China	People in Hangzhou, ethnicity not specified	104,195397	35,86166	64	0,25	Zhu, 2013. Bloating
413	CHINA	Kazakh	87,58	43,8	195	0,24	Yongfa, W., et al. (1984) Hum.Genet. 67, 103.
414	CHINA	Mongols	111,65	40,81	198	0,12	Yongfa, W., et al. (1984) Hum.Genet. 67, 103.
415	CHINA	Northern Han	116,39	39,93	248	0,08	Yongfa, W., et al. (1984) Hum.Genet. 67, 103.
58	Colombia	Caribbean	-74,297333	4,570868	128	0,2	Mendoza, 12. Diagnosis
59	Congo [DRC]	Bantu speakers	21,758664	-4,038333	11	0	Breton, 2014. Lactase
60	Congo [Republic]	Brazaville	15,827659	-0,228021	90	0	Jones, 2015. Diversity (supplementary table 2)
461	CYPRUS	Greek Cypriots	33,37	35,17	50	0,34	Kanaghinis, T., et al. (1974) Am.J.Dig.Dis. 19, 1021.
462	DENMARK	Danes	12,58	55,73	91	0,96	Busk, H. E., et al. (1975) Ugeskr Laeger 137, 2062-4.
62	Egypt	Ethnic groups from Sinai in the Eastern Desert	30,802498	26,820553	72	0,89	Hussein, 1994. The frequency
63	Egypt	Ethnic groups from the New Valley in the Western Desert	30,802498	26,820553	100	0,49	Hussein, 1994. The frequency
315	EGYPT	Cairo and Giza	31,25	30,05	67	0,33	Hussein, L., et al. (1982) Hum.Hered. 32, 94.
316	EGYPT	Nile Delta	32	31,5	291	0,27	Hussein, L., et al. (1982) Hum.Hered. 32, 94.
317	EGYPT	Suez Canal Zone	32,5	31	16	0,31	Hussein, L., et al. (1982) Hum.Hered. 32, 94.
318	EGYPT	Upper Egypt, North	28	31	111	0,15	Hussein, L., et al. (1982) Hum.Hered. 32, 94.
319	EGYPT	Upper Egypt, South	28	28	85	0,4	Hussein, L., et al. (1982) Hum.Hered. 32, 94.
64	Estonia	Estonians (at least 3 grand parents Estonians)	25,013607	58,595272	314	0,752	Lember, 06. Lactase non-persistence
463	ESTONIA	Estonian	26,7	58,23	112	0,75	Lember, M., et al. (1991) Eur J Gastroenterol Hepatol 3, 479.
464	ESTONIA	Setus	27,64	57,96	100	0,51	Lember, M., et al. (1991) Eur J Gastroenterol Hepatol 3, 479.
65	Ethiopia	Maale	40,489673	9,145	122	0,216	Jones, 2015. Diversity (supplementary table 2)
66	Ethiopia	Afar	40,489673	9,145	144	0,691	Jones, 2015. Diversity (supplementary table 2)
67	Ethiopia	Amharic	40,489673	9,145	142	0,237	Jones, 2015. Diversity (supplementary table 2)
68	Ethiopia	Anuak	40,489673	9,145	138	0	Jones, 2015. Diversity (supplementary table 2)
69	Ethiopia	Oromo	40,489673	9,145	148	0,343	Jones, 2015. Diversity (supplementary table 2)
70	Ethiopia	Manjo	40,489673	9,145	60	0,097	Jones, 2015. Diversity (supplementary table 2)
71	Ethiopia	Nuer	40,489673	9,145	238	0	Mulcare, 04
72	Ethiopia	Nuer	40,489673	9,145	66	0	Jones, 2015. Diversity (supplementary table 2)
73	Ethiopia	Shabo	40,489673	9,145	40	0	Jones, 2015. Diversity (supplementary table 2)
74	Ethiopia	Suri	40,489673	9,145	84	0,093	Jones, 2015. Diversity (supplementary table 2)
320	ETHIOPIA	Somali	41,86	9,59	90	0,24	Ingram et al. (2009, submitted) J Mol Evol.
75	Finland	Mountain Saami (Utsjoki)	25,748151	61,92411	158	0,66	Kozlov, 97
76	Finland	Saami (Inari, fisher)	25,748151	61,92411	110	0,75	Kozlov, 97
77	Finland	Not specified	25,748151	61,92411	1900	0,82	Anthoni, 2007. Molecularly
78	Finland	Saami	25,748151	61,92411	30	0,333	Enattah, 2007. Evidence
79	Finland	Not specified	25,748151	61,92411	2265	0,824	Lehtimaki, 06. The effects
80	Finland	Not specified	25,748151	61,92411	234	0,829	Enattah, 2004. Molecularly
81	Finland	Mountain Saami (Inari)	25,748151	61,92411	75	0,63	Kozlov, 97
82	Finland	Eastern Finland	25,748151	61,92411	77	0,766	Enattah, 2007. Evidence
83	Finland	Western Finland	25,748151	61,92411	154	0,837	Enattah, 2007. Evidence
465	FINLAND	Finnish-speaking Finns	21,43	60,6	91	0,92	Sahi, T. (1974) Scand.J.Gastroenterol. 9, 303.
466	FINLAND	Finns	27,68	62,9	638	0,83	Jussila, J. (1969) Ann.Clin.Res. 1, 199.
467	FINLAND	Rural Finn	21,93	60,41	159	0,83	Jussila, J., et al. (1970) Scand.J.Gastroenterol. 5, 49.
468	FINLAND	Swedish-speaking Finns	21,43	60,6	156	0,83	Sahi, T. (1974) Scand.J.Gastroenterol. 9, 303.
469	FORMER CZECHOSLOVAKIA	Czech	17,5	49	17	0,82	Leichter, J. (1972) Am.J.Dig.Dis. 17, 73.
84	France	French Basque	2,213749	46,227638	48	0,89	Bersaglieri, 04 (with adaptions in Itan 10)
85	France	French	2,213749	46,227638	58	0,68	Bersaglieri, 04 (with adaptions in Itan 10)
86	France	Not specified	2,213749	46,227638	17	0,588	Enattah, 2007. Evidence
470	FRANCE	French	5,82	44,93	102	0,76	Cloarec, D., et al. (1991) Gastroenterol.Clin.Biol 15, 588.
471	FRANCE	French	6,63	49,75	85	0,71	Cuddenec, Y., et al. (1982) Gastroenterol.Clin.Biol 6, 776.
472	FRANCE	Maghrebins (Northern African Muslims)	7,25	43,7	55	0,22	O'Morain, C., et al. (1978) Acta Gastroenterol Belg 41, 56-63.
473	FRANCE	Northern French	6,63	49,75	76	0,78	Cuddenec, Y., et al. (1982) Gastroenterol.Clin.Biol 6, 776.
474	FRANCE	Southern French	6,63	49,75	40	0,43	Cuddenec, Y., et al. (1982) Gastroenterol.Clin.Biol 6, 776.
475	FRANCE	Southern French	7,25	43,7	55	0,58	O'Morain, C., et al. (1978) Acta Gastroenterol Belg 41, 56-63.
321	GABON	Bantu	9,45	0,38	20	0,4	Gendrel, D., et al. (1989) J.Pediatr.Gastroenterol.Nutr. 8, 545.
87	Germany	Ethnic germans	10,451526	51,165691	1805	0,852	Flatz, 1982. Distribution
476	GERMANY	Baden-Wurttemberg Germans	9,5	48,4	136	0,76	Flatz, G., et al. (1982) Hum.Genet 62, 152.
477	GERMANY	Bayern Germans	12,53	47,8	221	0,86	Flatz, G., et al. (1982) Hum.Genet 62, 152.
478	GERMANY	Eastern Germans	13,75	51,05	246	0,78	Flatz, G., et al. (1982) Hum.Genet 62, 152.
479	GERMANY	Germans	8,52	53,18	60	0,87	Howell, J. N., et al. (1980) Hepatogastroenterology 27, 208.
480	GERMANY	Northwest Germans	8,8	53,08	341	0,91	Flatz, G., et al. (1982) Hum.Genet 62, 152.
481	GERMANY	Rheinland and Pfalz Germans	8,27	50	182	0,86	Flatz, G., et al. (1982) Hum.Genet 62, 152.
482	GERMANY	Schleswig-Holstein Germans	9,55	54,52	100	0,94	Flatz, G., et al. (1982) Hum.Genet 62, 152.
88	Ghana	Asante	-1,023194	7,946527	68	0	Jones, 2015. Diversity (supplementary table 2)
89	Ghana	Builsa	-1,023194	7,946527	38	0	Jones, 2015. Diversity (supplementary table 2)
90	Ghana	Ghanaian	-1,023194	7,946527	196	0	Torniainen, 09. Screening
95	Greece	Greek	21,824312	39,074208	100	0,17	Anagnostou, 09. Tracing
483	GREECE	Continental Greeks	23,73	37,98	600	0,55	Kanaghinis, T., et al. (1974) Am.J.Dig.Dis. 19, 1021.
484	GREECE	Cretan Greek	25,13	35,33	50	0,44	Kanaghinis, T., et al. (1974) Am.J.Dig.Dis. 19, 1021.
485	GREECE	Greek	23,73	37,98	16	0,63	Spanidou, E. P., & Petrakis, NL (1972) Lancet 2, 872.
486	GREECE	Greeks	23,73	37,98	200	0,25	Ladas, S., et al. (1982) Gut 23, 968.
487	GREECE	Greeks	23,73	37,98	250	0,77	Zografos et al. (1973), The Lancet, 301,367.
96	Hungary	Present day Hungarians	19,503304	47,162494	181	0,61	Nagy, 11. Comparison
97	Hungary	Seklers (Eastern Transylvania)	19,503304	47,162494	65	0,71	Nagy, 11. Comparison
98	Hungary	Caucasian-Hungarian individuals	19,503304	47,162494	110	0,63	Nagy, 09. Prevalence
99	Hungary	General population	19,503304	47,162494	535	0,63	Czeizel, 1983. Prevalence
488	HUNGARY	Eastern Hungarian	19,08	47,5	70	0,71	Czeizel, A., et al. (1983) Hum.Genet 64, 398.
489	HUNGARY	Hungarian	19,08	47,5	262	0,59	Czeizel, A., et al. (1983) Hum.Genet 64, 398.
490	HUNGARY	Matyo	20,58	47,82	172	0,63	Czeizel, A., et al. (1983) Hum.Genet 64, 398.
491	HUNGARY	Northeastern Hungarian	19,08	47,5	103	0,58	Czeizel, A., et al. (1983) Hum.Genet 64, 398.
492	HUNGARY	Romai	21,72	47,95	113	0,44	Czeizel, A., et al. (1983) Hum.Genet 64, 398.
493	HUNGARY	Western Hungarian	19,08	47,5	100	0,72	Czeizel, A., et al. (1983) Hum.Genet 64, 398.
102	India	Natives from Northern India	78,96288	20,593684	252	0,39	Kumar, 2011. Frequency
103	India	New Dehli	78,96288	20,593684	45	0,733	Gupta, 12. Evaluation
104	India	North	78,96288	20,593684	77	0,325	Babu, 2010, Frequency
105	India	North	78,96288	20,593684	124	0,726	Tandon, 81. Lactose
106	India	Not specified	78,96288	20,593684	53	0,4	Gupta, 07. Lactose
107	India	Not specified	78,96288	20,593684	81	0,415	Agarwal, 2008. Lactose
108	India	South	78,96288	20,593684	60	0,334	Tandon, 81. Lactose
109	India	South	78,96288	20,593684	76	0,132	Babu, 2010, Frequency
416	INDIA	Indians	72,83	18,98	100	0,36	Desai, H. G., et al. (1970) Indian J.Med.Sci. 24, 729.
417	INDIA	Indians	78,47	17,38	18	0,39	Reddy, V., Pershad, J. (1972) Am.J.Clin.Nutr. 25, 114.
418	INDIA	Indians	80,28	13,08	38	0	Swaminathan et al. (1970) Clin Chim Acta 30, 707.
419	INDIA	Northern Indians	77,2	28,6	70	0,73	Gupta, P. S., et al. (1971) J.Trop.Med.Hyg. 74, 225.
420	INDIA	Northern Indians	77,2	28,6	66	0,36	Tandon, R. K., et al. (1981) Am.J.Clin.Nutr. 34, 943.
110	Iran	Iranians	53,688046	32,427908	21	0,14	Sadre, 79. Lactose
111	Iran	Iranians	53,688046	32,427908	21	0,19	Enattah, 2007. Evidence
112	Iran	Qashqai	53,688046	32,427908	10	0,1	Enattah, 2007. Evidence
113	Iraq	Iraqi in Israel	43,679291	33,223191	96	0,07	Raz, 13. Frequency
494	IRELAND	Native Irish	-6,25	53,33	50	0,96	Fielding, J. F., et al. (1981) Ir.J.Med.Sci. 150, 276.
115	Israel	Arabs	34,851612	31,046051	67	0,194	El Schallah, 73. Lactose
116	Israel	Ashkenazi in Israel	34,851612	31,046051	96	0,17	Raz, 13. Frequency
117	Israel	Bedouin	34,851612	31,046051	98	0,06	Bersaglieri, 04 (with adaptions in Itan 10)
118	Israel	Bedouin-Arabs in Israel	34,851612	31,046051	151	0,03	Raz, 13. Frequency
119	Israel	Druze	34,851612	31,046051	96	0,04	Bersaglieri, 04 (with adaptions in Itan 10)
120	Israel	Morrocan Jews in Israel	34,851612	31,046051	96	0,18	Raz, 13. Frequency
121	Israel	Palestinian arabs	34,851612	31,046051	102	0,08	Bersaglieri, 04 (with adaptions in Itan 10)
529	ISRAEL	Arabs	34,95	32,23	67	0,19	Gilat, T et al. (1971) Digestive Diseases 16, 203
122	Italy	Apulia	12,56738	41,87194	157	0,18	Piepoli, 07. Genotyping
123	Italy	Central	12,56738	41,87194	98	0,19	Anagnostou, 09. Tracing
125	Italy	Central-North	12,56738	41,87194	206	0,25	Anagnostou, 09. Tracing
126	Italy	Napolitans	12,56738	41,87194	31	0,16	Rinaldi, 84. High
127	Italy	North-Eastern	12,56738	41,87194	219	0,43	Anagnostou, 09. Tracing
130	Italy	Not specified	12,56738	41,87194	125	0,29	Mottes, 08. Genetic
131	Italy	Not specified	12,56738	41,87194	69	0,3	Sciarretta, 84. Hydrogen
133	Italy	Sardinia	12,56738	41,87194	153	0,14	Anagnostou, 09. Tracing
134	Italy	Sardinia	12,56738	41,87194	383	0,1	Schirru, 07. Decline
135	Italy	Sardinia	12,56738	41,87194	97	0,12	Piepoli, 07. Genotyping
136	Italy	Sardinia	12,56738	41,87194	120	0,217	Obinu, 10. Prevalence
138	Italy	Sicily	12,56738	41,87194	141	0,62	Carroccio, 1998. Lactose
140	Italy	Southern	12,56738	41,87194	189	0,15	Anagnostou, 09. Tracing
141	Italy	Southern populations	12,56738	41,87194	51	0,588	Cavalli-Sforza, 1987. Primary
142	Italy	Southern Italy	12,56738	41,87194	100	0,11	Enattah, 2007. Evidence
495	ITALY	Italians	9,2	45,47	42	0,38	Bozzani, A., et al. (1986) Dig.Dis.Sci. 31, 1313.
496	ITALY	Italians	9,2	45,47	89	0,48	Cavalli-Sforza et al. (1987) Am J Clin Nutr 45, 748
497	ITALY	Italians	12,48	41,9	65	0,82	Cavalli-Sforza et al. (1987) Am J Clin Nutr 45, 748
499	ITALY	Italians	14,25	40,83	44	0,23	Rossi et al., (1997), Gastroenterology. 112(5), 1506.
500	ITALY	Italians	9,2	45,47	20	0,25	Zuccato, E., et al. (1983) Eur J Clin Invest 13, 261.
501	ITALY	Napolitans	14,25	40,83	99	0,46	Rinaldi, E., et al. (1984) Lancet 1, 355-7.
502	ITALY	Neapolitan	14,25	40,83	9	0	De Ritis, F., et al. (1970) Enzymol.Biol Clin.(Basel) 11, 263.
503	ITALY	Northern Italians	7,67	45,05	208	0,49	Burgio, G. R., et al. (1984) Am.J.Clin.Nutr. 39, 100.
504	ITALY	Sardinians	8,56	40,73	50	0,14	Meloni, G. F., et al. (2001)Am.J.Clin.Nutr. 73, 582.
505	ITALY	Sardinians	9	39,4	47	0,15	Meloni, T., et al., (1998) Ital J Gastroenterol Hepatol 30, 490.
506	ITALY	Sardinians	9	40,1	53	0,11	Meloni, T., et al., (1998) Ital J Gastroenterol Hepatol 30, 490.
507	ITALY	Sardinians	9	40,3	38	0,18	Meloni, T., et al., (1998) Ital J Gastroenterol Hepatol 30, 490.
508	ITALY	Sicilians	13,37	38,12	100	0,29	Burgio, G. R., et al. (1984) Am.J.Clin.Nutr. 39, 100.
421	JAPAN	Japanese	140,47	40,59	40	0,28	Yoshida, Y., et al. (1975) Gastroenterol.Jpn. 10, 29.
144	Jordan	Jordanian Bedouin	36,238414	30,585164	46	0,57	Ingram, 2009. Lactose digestion (Supplementary table 3)
530	JORDAN	Jordanian Arabs	35,93	31,95	148	0,25	Hijazi, S. S., et al. (1983) Trop.Geogr.Med. 35, 157.
531	JORDAN	Mediterranean origin Jordanian Arabs	35,93	31,95	56	0,23	Snook, C. R., et al. (1976) Trop.Geogr.Med. 28, 333.
532	JORDAN	Urban/agricultural Jordanian Arabs	35,93	31,95	162	0,76	Hijazi, S. S., et al. (1983) Trop.Geogr.Med. 35, 157.
145	Kazakhstan	Not specified	66,923684	48,019573	83	0,253	Heyer, 2011. Lactase
146	Kenya	Bantu	37,906193	-0,023559	24	0	Bersaglieri, 04 (with adaptions in Itan 10)
147	Kenya	Mixed	37,906193	-0,023559	192	0,74	Tishkoff, 07
148	Kenya	Mixed	37,906193	-0,023559	194	0,563	Tishkoff, 07
322	KENYA	Borana	38	1	7	0,71	Tishkoff, S. A., et al. (2007) Nat Genet 39, 31.
323	KENYA	Burji	38	1	6	0,5	Tishkoff, S. A., et al. (2007) Nat Genet 39, 31.
324	KENYA	El Molo	38	1	6	0,67	Tishkoff, S. A., et al. (2007) Nat Genet 39, 31.
325	KENYA	Gabra	38	1	8	1	Tishkoff, S. A., et al. (2007) Nat Genet 39, 31.
326	KENYA	Kikuyu	38	1	2	0,5	Tishkoff, S. A., et al. (2007) Nat Genet 39, 31.
327	KENYA	Konso	38	1	4	0,5	Tishkoff, S. A., et al. (2007) Nat Genet 39, 31.
328	KENYA	Maasai	38	1	26	0,88	Tishkoff, S. A., et al. (2007) Nat Genet 39, 31.
329	KENYA	Marakwet	38	1	5	0,6	Tishkoff, S. A., et al. (2007) Nat Genet 39, 31.
330	KENYA	Nandi	38	1	2	0	Tishkoff, S. A., et al. (2007) Nat Genet 39, 31.
331	KENYA	Ogiek	38	1	11	0,55	Tishkoff, S. A., et al. (2007) Nat Genet 39, 31.
332	KENYA	Pokot	38	1	10	0,6	Tishkoff, S. A., et al. (2007) Nat Genet 39, 31.
333	KENYA	Rendille	38	1	7	0,71	Tishkoff, S. A., et al. (2007) Nat Genet 39, 31.
334	KENYA	Sabaot	38	1	4	0,75	Tishkoff, S. A., et al. (2007) Nat Genet 39, 31.
335	KENYA	Samburu	38	1	9	0,89	Tishkoff, S. A., et al. (2007) Nat Genet 39, 31.
336	KENYA	Sengwer	38	1	12	0,17	Tishkoff, S. A., et al. (2007) Nat Genet 39, 31.
337	KENYA	Somali	38	1	1	1	Tishkoff, S. A., et al. (2007) Nat Genet 39, 31.
338	KENYA	Tugen	38	1	11	0,73	Tishkoff, S. A., et al. (2007) Nat Genet 39, 31.
339	KENYA	Turkana	38	1	8	0,5	Tishkoff, S. A., et al. (2007) Nat Genet 39, 31.
340	KENYA	Wata	38	1	1	0	Tishkoff, S. A., et al. (2007) Nat Genet 39, 31.
341	KENYA	Yaaku	38	1	11	0,73	Tishkoff, S. A., et al. (2007) Nat Genet 39, 31.
150	Kuwait	Kuwaiti Bedouin (Ajman tribe)	47,481766	29,31166	37	0,57	Hill, 2013. Brief
151	Kuwait	Kuwaiti Bedouin (Mutran tribe)	47,481766	29,31166	29	0,55	Hill, 2013. Brief
533	KUWAIT	Arab Kuwaiti	47,98	29,37	70	0,53	Sanae, H. A., et al. (2003) Med. Princ. Pract. 12, 160.
534	KUWAIT	Asian Kuwaiti	47,98	29,37	79	0,42	Sanae, H. A., et al. (2003) Med. Princ. Pract. 12, 160.
535	LEBANON	Lebanese	35,51	33,87	74	0,22	Nasrallah, S. M. (1979) Am.J.Clin.Nutr. 32, 1994.
154	Malawi	Bantu	34,301525	-13,254308	310	0	Mulcare, 04
155	Malawi	Chewa	34,301525	-13,254308	68	0	Jones, 2015. Diversity (supplementary table 2)
156	Malaysia	Malays at Penang Island	101,975766	4,210484	100	0,12	Asmawi, 2006. Hypolactasia
157	Malaysia	Chinese at Penang Island	101,975766	4,210484	100	0,09	Asmawi, 2006. Hypolactasia
158	Malaysia	Indians at Penang Island	101,975766	4,210484	100	0,17	Asmawi, 2006. Hypolactasia
159	Mexico	Not specified	-102,552784	23,634501	200	0,345	Lisker, 78. Intestinal
160	Mexico	Rural Mexico (Huamantla)	-102,552784	23,634501	100	0,26	Lisker, 1974. Lactase
161	Mexico	North	-102,552784	23,634501	58	0,84	Rosado, 1994. Lactose
162	Mexico	Central	-102,552784	23,634501	180	0,67	Rosado, 1994. Lactose
163	Mexico	South	-102,552784	23,634501	107	0,67	Rosado, 1994. Lactose
310	Mexico	Mexico, general	-102,552784	23,634501	NA	0,47	Bayless 2017
164	Mongolia	Mongol in the north of China	103,846656	46,862496	198	0,121	Wang, 84. Prevalence
165	Morocco	Berber	-7,09262	31,791702	154	0,25	Mulcare, 04
166	Morocco	Morroccans	-7,09262	31,791702	12	0,166	Enattah, 2008. Independent
167	Morocco	Not specified	-7,09262	31,791702	90	0,311	Enattah, 2007. Evidence
168	Mozambique	Sena	35,529562	-18,665695	92	0	Jones, 2015. Diversity (supplementary table 2)
422	MYANMAR	Burmese	91,17	16,78	50	0,08	Aung-Than-Batu et al. (1972), Union Burma J Life Sci, 5, 133-135
169	Namibia	San	18,49041	-22,95764	14	0	Bersaglieri, 04 (with adaptions in Itan 10)
170	Namibia	San	18,49041	-22,95764	22	0	Jones, 2015. Diversity (supplementary table 2)
171	Namibia	San	18,49041	-22,95764	20	0,05	Breton, 2014. Lactase
172	Namibia	Khoe speaking	18,49041	-22,95764	22	0,5	Breton, 2014. Lactase
173	Namibia	Bantu speakers	18,49041	-22,95764	14	0	Breton, 2014. Lactase
342	NAMIBIA	!Kung	20,5	-19,6	40	0,03	Jenkins, T., et al. (1974) Br.Med.J. 2, 23.
343	NAMIBIA	Herero	13,7	-18,3	39	0,03	Currie B, et al. (1978). S. Afr. J. Sci. 74:227.
174	Netherlands	Dutch	5,291266	52,132633	48	0,833	Vonk, 00. Lactose
175	Netherlands	Dutch	5,291266	52,132633	7211	0,896	Koek, 2010. The
176	New Zealand	Not specified	174,885971	-40,900557	1064	0,918	Upton, 10. The prevalance
445	NEW ZEALAND	Maori	174,77	-36,87	28	0,36	Abbott W.G., Tasman-Jones C. (1985) N Z Med J. 10;98(776), 228.
177	Niger	Tuaregs in the Sahara Desert	8,081666	17,607789	118	0,873	Flatz, 1986. Distribution
178	Nigeria	Yoruba	8,675277	9,081999	50	0	Bersaglieri, 04 (with adaptions in Itan 10)
345	NIGERIA	Hausa/Fulani	3,47	7,23	15	0,4	Olatunbosun, D. A., et al. (1971) Am.J.Dig.Dis. 16, 909.
346	NIGERIA	Ibo	3,47	7,23	11	0,18	Olatunbosun, D. A., et al. (1971) Am.J.Dig.Dis. 16, 909.
347	NIGERIA	Yoruba	3,47	7,23	48	0,17	Olatunbosun, D. A., et al. (1971) Am.J.Dig.Dis. 16, 909.
179	Norway	Not specified	8,468946	60,472024	105	0,962	Farup, 04. Lactose
180	Norway	Multiple ethnicities	8,468946	60,472024	137	0,825	Reinton, 07. Evaluation
181	Oman	Arabs of Northern Oman	55,923255	21,512583	342	0,027	Al-Abri, 2012. Distribution
182	Oman	Omanis of Asian origin	55,923255	21,512583	96	0,281	Al-Abri, 2012. Distribution
183	Oman	Dhofori Arabs of Southern Oman	55,923255	21,512583	210	0	Al-Abri, 2012. Distribution
184	Oman	Saudi Arabs	55,923255	21,512583	432	0,002	Al-Abri, 2012. Distribution
185	Oman	Not specified	55,923255	21,512583	52	0,19	Al-Abri, A. 2013. The phenotype
186	Pakistan	Balti	69,345116	30,375321	23	0	Enattah, 2007. Evidence
187	Pakistan	Balochi	69,345116	30,375321	50	0,59	Bersaglieri, 04 (with adaptions in Itan 10)
188	Pakistan	Baluch	69,345116	30,375321	19	0,474	Enattah, 2007. Evidence
189	Pakistan	Brahui	69,345116	30,375321	50	0,56	Bersaglieri, 04 (with adaptions in Itan 10)
190	Pakistan	Brahui	69,345116	30,375321	30	0,433	Enattah, 2007. Evidence
191	Pakistan	Burusho	69,345116	30,375321	50	0,19	Bersaglieri, 04 (with adaptions in Itan 10)
192	Pakistan	Burusho	69,345116	30,375321	30	0,033	Enattah, 2007. Evidence
193	Pakistan	Hazara	69,345116	30,375321	50	0,15	Bersaglieri, 04 (with adaptions in Itan 10)
194	Pakistan	Hazara	69,345116	30,375321	14	0,071	Enattah, 2007. Evidence
195	Pakistan	Kalash	69,345116	30,375321	50	0	Bersaglieri, 04 (with adaptions in Itan 10)
196	Pakistan	Kalash	69,345116	30,375321	30	0	Enattah, 2007. Evidence
197	Pakistan	Kashmiri	69,345116	30,375321	20	0,25	Enattah, 2007. Evidence
198	Pakistan	Makrani Baluch	69,345116	30,375321	29	0,345	Enattah, 2007. Evidence
199	Pakistan	Mohannes	69,345116	30,375321	29	0,448	Enattah, 2007. Evidence
200	Pakistan	Parsi	69,345116	30,375321	29	0,276	Enattah, 2007. Evidence
201	Pakistan	Pathan	69,345116	30,375321	50	0,51	Bersaglieri, 04 (with adaptions in Itan 10)
202	Pakistan	Pathan	69,345116	30,375321	28	0,571	Enattah, 2007. Evidence
203	Pakistan	Punjabi	69,345116	30,375321	53	0,55	Abbas, H. 1983. Persistence
204	Pakistan	Sindhi	69,345116	30,375321	50	0,54	Bersaglieri, 04 (with adaptions in Itan 10)
205	Pakistan	Sindi	69,345116	30,375321	28	0,643	Enattah, 2007. Evidence
423	PAKISTAN	Baloochi	67,05	24,87	4	1	Rab, S. M., et al. (1976) Br. Med. J. 1, 436.
424	PAKISTAN	Baluchistani	71,92	32,27	32	0,38	Ahmad, M., Flatz,G. (1984) Hum. Hered. 34, 69.
425	PAKISTAN	Kashmiri	71,92	32,27	27	0,3	Ahmad, M., Flatz,G. (1984) Hum. Hered. 34, 69.
426	PAKISTAN	Mohajir	67,05	24,87	15	0,8	Rab, S. M., et al. (1976) Br. Med. J. 1, 436.
427	PAKISTAN	Pathan	67,05	24,87	15	1	Rab, S. M., et al. (1976) Br. Med. J. 1, 436.
428	PAKISTAN	Punjabi	71,92	32,27	322	0,41	Ahmad, M., Flatz,G. (1984) Hum. Hered. 34, 69.
429	PAKISTAN	Punjabi	67,05	24,87	9	1	Rab, S. M., et al. (1976) Br. Med. J. 1, 436.
430	PAKISTAN	Sindhi	71,92	32,27	33	0,42	Ahmad, M., Flatz,G. (1984) Hum. Hered. 34, 69.
431	PAKISTAN	Sindhi	67,05	24,87	12	1	Rab, S. M., et al. (1976) Br. Med. J. 1, 436.
536	PAKISTAN	Punjabi	73,07	33,6	53	0,55	Abbas H., Ahmad M. (1983) Hum. Genet. 64:277.
207	Papua New Guinea	Papuan	143,95555	-6,314993	34	0	Bersaglieri, 04 (with adaptions in Itan 10)
446	PAPUA NEW GUINEA	Central (inc. Port Moresby)	147,19	-9,46	14	0,07	Cook, G. C. (1979) Ann.Hum.Biol 6, 55.
447	PAPUA NEW GUINEA	E and W Sepik provinces	143,52	-4,18	35	0,23	Arnhold R.G. et al. (1981) Ann Hum Biol 5, 481
448	PAPUA NEW GUINEA	Gulf & Western	147,19	-9,46	13	0,08	Cook, G. C. (1979) Ann.Hum.Biol 6, 55.
449	PAPUA NEW GUINEA	Highlands	147,19	-9,46	13	0	Cook, G. C. (1979) Ann.Hum.Biol 6, 55.
450	PAPUA NEW GUINEA	Huli, Mendi, and Dunai	142,95	-5,7	30	0,1	Jenkins, T., et al. (1981) Ann.Hum.Biol 8, 447.
451	PAPUA NEW GUINEA	Milne Bay	147,19	-9,46	2	0	Cook, G. C. (1979) Ann.Hum.Biol 6, 55.
452	PAPUA NEW GUINEA	Morobe & Northern	147,19	-9,46	5	0	Cook, G. C. (1979) Ann.Hum.Biol 6, 55.
453	PAPUA NEW GUINEA	N. Solomons & E. New Britain	147,19	-9,46	3	0	Cook, G. C. (1979) Ann.Hum.Biol 6, 55.
309	Peru	Peru, non-Caucasian	-75,02	-9,19	NA	0,06	Bayless 2017
208	Poland	Not specified	19,145136	51,919438	275	0,625	Socha, 84. Prevalence
209	Poland	Not specified	19,145136	51,919438	200	0,685	Madry, 10. Adult-type
210	Poland	Polish immigrants in Western Canada	19,145136	51,919438	21	0,715	Leichter, 1972. Lactose
509	POLAND	Eastern Polish	23,13	52,03	35	0,63	Socha, J., et al. (1984) Ann.Hum.Biol 11, 311.
510	POLAND	Northeastern Polish	22,35	53,83	34	0,59	Socha, J., et al. (1984) Ann.Hum.Biol 11, 311.
512	POLAND	Polish	19	51,73	29	0,62	Socha, J., et al. (1984) Ann.Hum.Biol 11, 311.
513	POLAND	Polish	19,37	52,23	92	0,63	Socha, J., et al. (1984) Ann.Hum.Biol 11, 311.
514	POLAND	Polish	19,37	52,23	85	0,64	Socha, J., et al. (1984) Ann.Hum.Biol 11, 311.
211	Portugal	Portugal North	-8,224454	39,399872	64	0,672	Manco, 2013. Distribution
212	Portugal	Portugal Centre	-8,224454	39,399872	70	0,643	Manco, 2013. Distribution
213	Portugal	Portugal South	-8,224454	39,399872	65	0,477	Manco, 2013. Distribution
214	Russia	Adygei	105,318756	61,52401	34	0,22	Bersaglieri, 04 (with adaptions in Itan 10)
215	Russia	Daghestan Druss	105,318756	61,52401	17	0,235	Enattah, 2007. Evidence
216	Russia	Daghestan Nog	105,318756	61,52401	20	0,25	Enattah, 2007. Evidence
217	Russia	Daghestan mixed	105,318756	61,52401	23	0,174	Enattah, 2007. Evidence
218	Russia	Erzyas	105,318756	61,52401	30	0,433	Enattah, 2007. Evidence
219	Russia	Komi	105,318756	61,52401	10	0,3	Enattah, 2007. Evidence
220	Russia	Mokshas	105,318756	61,52401	30	0,566	Enattah, 2007. Evidence
221	Russia	Northern Russia	105,318756	61,52401	231	0,644	Khabarova, 2009. Prevalence
222	Russia	Ob-Ugric speakers	105,318756	61,52401	62	0,06	Enattah, 2007. Evidence
223	Russia	Russian	105,318756	61,52401	50	0,42	Bersaglieri, 04 (with adaptions in Itan 10)
224	Russia	Saami (Kildin)	105,318756	61,52401	50	0,52	Kozlov, 97
226	Russia	Yakut (Siberia)	105,318756	61,52401	50	0,12	Bersaglieri, 04 (with adaptions in Itan 10)
432	RUSSIA	Khanty (Northern)	69,02	61,04	115	0,29	Kozlov, A. I. (1998) Int J Circumpolar Health 57, 18.
433	RUSSIA	Komi-Izhems	50,81	61,67	56	0,38	Kozlov, A. I. (1998) Int J Circumpolar Health 57, 18.
434	RUSSIA	Mansi	69,02	61,04	81	0,28	Kozlov, A. I. (1998) Int J Circumpolar Health 57, 18.
435	RUSSIA	Nenets (West Siberia)	80,86	59,06	9	0,22	Kozlov, A. I. (1998) Int J Circumpolar Health 57, 18.
436	RUSSIA	Udmurtians	53,23	56,85	30	0,6	Kozlov, A. I. (1998) Int J Circumpolar Health 57, 18.
437	RUSSIA	West-Siberian	80,86	59,06	47	0,51	Kozlov, A. I. (1998) Int J Circumpolar Health 57, 18.
516	RUSSIA	Komi-Permiaks	32	68	112	0,5	Kozlov, A. I. (1998) Int J Circumpolar Health 57, 18.
517	RUSSIA	Udmurtians	32	68	75	0,41	Kozlov, A. I. (1998) Int J Circumpolar Health 57, 18.
348	RWANDA	Hutu-Hutu	29,74	-2,6	36	0,58	Cox, J. A., et al. (1974) Am.J.Dig.Dis. 19, 714.
349	RWANDA	Hutu-Tutsi	29,74	-2,6	11	0,45	Cox, J. A., et al. (1974) Am.J.Dig.Dis. 19, 714.
350	RWANDA	Shi	29,74	-2,6	28	0,04	Cox, J. A., et al. (1974) Am.J.Dig.Dis. 19, 714.
351	RWANDA	Tussi-Tutsi	29,74	-2,6	27	0,93	Cox, J. A., et al. (1974) Am.J.Dig.Dis. 19, 714.
231	Saudi Arabia	Arabs	45,079162	23,885942	124	0,782	Enattah, 2008, Independent
232	Saudi Arabia	Mixed	45,079162	23,885942	432	0,769	Imtiaz, 2007
537	SAUDI ARABIA	Arabs	50,11	26,43	109	0,43	Dissanayake, A.S. et al., (1990) Annals of Saudi Medicine, 10, 598.
538	SAUDI ARABIA	Bedouin	50,11	26,43	21	0,81	Dissanayake, A.S. et al., (1990) Annals of Saudi Medicine, 10, 598.
539	SAUDI ARABIA	Beduin and Urban Saudi	46,77	24,64	14	0,86	Cook & Al Torki (1975) Br. Med. J. 3,135.
540	SAUDI ARABIA	Yemenites	50,11	26,43	17	0,53	Dissanayake, A.S. et al., (1990) Annals of Saudi Medicine, 10, 598.
233	Senegal	Mandjak	-14,452362	14,497401	186	0	Mulcare, 04
234	Senegal	Mandjak	-14,452362	14,497401	92	0	Jones, 2015. Diversity (supplementary table 2)
235	Senegal	Wolof	-14,452362	14,497401	20	0	Mulcare, 04
236	Senegal	Wolof	-14,452362	14,497401	84	0	Jones, 2015. Diversity (supplementary table 2)
352	SENEGAL	Diolas	-17,43	14,67	40	0,73	Arnold, J., et al. (1980) C R.Seances Soc.Biol Fil. 174, 983.
353	SENEGAL	Peuhls	-15,12	15,4	29	1	Arnold, J., et al. (1980) C R.Seances Soc.Biol Fil. 174, 983.
354	SENEGAL	Sereres	-17,43	14,67	38	0,71	Arnold, J., et al. (1980) C R.Seances Soc.Biol Fil. 174, 983.
355	SENEGAL	Toucouleurs	-17,43	14,67	40	0,9	Arnold, J., et al. (1980) C R.Seances Soc.Biol Fil. 174, 983.
356	SENEGAL	Wolof	-17,43	14,67	53	0,51	Arnold, J., et al. (1980) C R.Seances Soc.Biol Fil. 174, 983.
237	Solomon Islands	Melanesian	160,156194	-9,64571	44	0	Bersaglieri, 04 (with adaptions in Itan 10)
238	Somalia	NA	46,199616	5,152149	79	0,063	Enattah, 2007. Evidence
239	South Africa	Askham and Wellington Coloured	22,937506	-30,559482	40	0,45	Breton, 2014. Lactase
240	South Africa	South African black population	22,937506	-30,559482	115	0,217	Segal, 83. Lactase
247	South Africa	Colesberg Coloured	22,937506	-30,559482	20	0,15	Breton, 2014. Lactase
248	South Africa	San	22,937506	-30,559482	20	0,2	Breton, 2014. Lactase
249	South Africa	Bantu speakers	22,937506	-30,559482	41	0,17	Breton, 2014. Lactase
357	SOUTH AFRICA	Shangaan	28,08	-26,2	7	0,14	Segal, I., et al. (1983) Am.J.Clin.Nutr. 38, 901.
358	SOUTH AFRICA	Sotho	28,08	-26,2	23	0,35	Segal, I., et al. (1983) Am.J.Clin.Nutr. 38, 901.
359	SOUTH AFRICA	Swazi	28,08	-26,2	12	0,25	Segal, I., et al. (1983) Am.J.Clin.Nutr. 38, 901.
360	SOUTH AFRICA	Tswana	28,08	-26,2	24	0,17	Segal, I., et al. (1983) Am.J.Clin.Nutr. 38, 901.
361	SOUTH AFRICA	Xhosa	28,08	-26,2	17	0,18	Segal, I., et al. (1983) Am.J.Clin.Nutr. 38, 901.
362	SOUTH AFRICA	Zulu	31,02	-29,85	47	0,11	O'Keefe, S. J.& Adam, J. (1983) S.Afr.Med.J. 63, 778.
363	SOUTH AFRICA	Zulu	28,08	-26,2	32	0,19	Segal, I., et al. (1983) Am.J.Clin.Nutr. 38, 901.
250	South Korea	South Korean children	127,766922	35,907757	476	0	Choi, 2013. No association
251	South Korea	South Korean	127,766922	35,907757	23	0	Enattah, 2007. Evidence
253	Spain	Basques	-3,74922	40,463667	85	0,917	Enattah, 2007. Evidence
254	Spain	Basque Country. Ethnicitiy not specified	-3,74922	40,463667	188	0,814	Elguezabal, 2012. Lactase
518	SPAIN	Galician	-8,55	42,88	338	0,66	Leis, R., et al. (1997) J.Pediatr.Gastroenterol.Nutr. 25, 296.
255	Sri Lanka	Not specified	80,771797	7,873054	200	0,275	Senewiratne, 77. Intestinal
439	SRI LANKA	Sri Lankan	80,64	7,3	135	0,29	Thomas, S., et al. (1990) J Trop Pediatr 36, 80.
440	SRI LANKA	Sri Lankans (Ceylonese)	80,6	7,26	200	0,28	Senewiratne, B., et al. (1977) Gastroenterology 72, 1257.
256	Sudan	Beni Amer	30,217636	12,862807	154	0,743	Jones, 2015. Diversity (supplementary table 2)
257	Sudan	Fulani	30,217636	12,862807	44	0,704	Enattah, 2007. Evidence
258	Sudan	Dinka	30,217636	12,862807	68	0	Mulcare, 04
259	Sudan	Ga'ali	30,217636	12,862807	60	0	Mulcare, 04
260	Sudan	Nuer	30,217636	12,862807	26	0	Mulcare, 04
261	Sudan	Shaigi	30,217636	12,862807	22	0	Mulcare, 04
262	Sudan	Mixed	30,217636	12,862807	43	0,86	Tishkoff, 07
263	Sudan	Mixed	30,217636	12,862807	44	0,234	Tishkoff, 07
264	Sudan	Not specified	30,217636	12,862807	563	0,449	Bayoumi, 1981. Distribution
265	Sudan	Beja tribe	30,217636	12,862807	303	0,832	Bayoumi, 1982. Beja and Nilotes
266	Sudan	Nilotic tribe	30,217636	12,862807	282	0,255	Bayoumi, 1982. Beja and Nilotes
267	Sudan	Jaali	30,217636	12,862807	128	0,426	Jones, 2015. Diversity (supplementary table 2)
268	Sudan	Sahas	30,217636	12,862807	15	0,267	Enattah, 2008. Independent
364	SUDAN	Ama	30	14	2	0,5	Tishkoff, S. A., et al. (2007) Nat Genet 39, 31.
365	SUDAN	Amarar	37,22	19,62	82	0,87	Bayoumi, R. A., et al. (1982) Am.J.Phys.Anthropol. 58, 173.
366	SUDAN	Artega	37,22	19,62	22	0,82	Bayoumi, R. A., et al. (1982) Am.J.Phys.Anthropol. 58, 173.
367	SUDAN	Bedja	30,95	18,05	9	0,89	Bayoumi, R. A., et al. (1981) Hum.Genet 57, 279.
368	SUDAN	Beja Banuamir	30	14	6	1	Tishkoff, S. A., et al. (2007) Nat Genet 39, 31.
369	SUDAN	Beja Hadandawa	30	14	11	0,82	Tishkoff, S. A., et al. (2007) Nat Genet 39, 31.
370	SUDAN	Beni Amir	37,22	19,62	40	0,88	Bayoumi, R. A., et al. (1982) Am.J.Phys.Anthropol. 58, 173.
371	SUDAN	Bisharin	37,22	19,62	22	0,86	Bayoumi, R. A., et al. (1982) Am.J.Phys.Anthropol. 58, 173.
372	SUDAN	Dinka	33,63	7,67	208	0,25	Bayoumi, R. A., et al. (1982) Am.J.Phys.Anthropol. 58, 173.
373	SUDAN	Dinka	30	14	7	0,86	Tishkoff, S. A., et al. (2007) Nat Genet 39, 31.
374	SUDAN	Dongolawi	30,95	18,05	16	0,19	Bayoumi, R. A., et al. (1981) Hum.Genet 57, 279.
375	SUDAN	Gomoeia	30,95	18,05	31	0,68	Bayoumi, R. A., et al. (1981) Hum.Genet 57, 279.
376	SUDAN	Habbani	30,35	13,08	19	0,47	Bayoumi, R. A., et al. (1981) Hum.Genet 57, 279.
377	SUDAN	Haddendoa	37,22	19,62	137	0,8	Bayoumi, R. A., et al. (1982) Am.J.Phys.Anthropol. 58, 173.
378	SUDAN	Jaali	32,53	15,59	113	0,53	Bayoumi, R. A., et al. (1981) Hum.Genet 57, 279.
379	SUDAN	Jaali	33,43	16,69	94	0,48	Ingram, C. J., et al. (2007) Hum Genet 120, 779.
380	SUDAN	Kahli	30,95	18,05	21	0,62	Bayoumi, R. A., et al. (1981) Hum.Genet 57, 279.
381	SUDAN	Koalib	30	14	1	1	Tishkoff, S. A., et al. (2007) Nat Genet 39, 31.
382	SUDAN	Liguri/Logorik	30	14	1	0	Tishkoff, S. A., et al. (2007) Nat Genet 39, 31.
383	SUDAN	Masalit	30	14	1	1	Tishkoff, S. A., et al. (2007) Nat Genet 39, 31.
384	SUDAN	Misseri	30,35	13,08	20	0,4	Bayoumi, R. A., et al. (1981) Hum.Genet 57, 279.
385	SUDAN	Nilotic	27,67	7,77	18	0,33	Bayoumi, R. A., et al. (1981) Hum.Genet 57, 279.
386	SUDAN	Nuba	29,68	6,8	58	0,21	Bayoumi, R. A., et al. (1981) Hum.Genet 57, 279.
387	SUDAN	Nubians	30,95	18,05	21	0,33	Bayoumi, R. A., et al. (1981) Hum.Genet 57, 279.
388	SUDAN	Nuer	33,63	7,67	23	0,22	Bayoumi, R. A., et al. (1982) Am.J.Phys.Anthropol. 58, 173.
389	SUDAN	Nuer	30	14	2	1	Tishkoff, S. A., et al. (2007) Nat Genet 39, 31.
390	SUDAN	Shaygi	30,95	18,05	42	0,38	Bayoumi, R. A., et al. (1981) Hum.Genet 57, 279.
391	SUDAN	Shilluk	33,63	7,67	8	0,38	Bayoumi, R. A., et al. (1982) Am.J.Phys.Anthropol. 58, 173.
392	SUDAN	Shilook	30	14	4	0,75	Tishkoff, S. A., et al. (2007) Nat Genet 39, 31.
269	Sweden	Elderly individuals	18,643501	60,128161	392	0,932	Almon, R. 2007. Prevalence
270	Syria	Arabs in Syria, Iraq, Lebanon, Palestine	38,996815	34,802075	19	0,158	Enattah, 2008. Independent
441	TAIWAN	Chinese	121,45	25,02	50	0,12	Sung, J., et al. (1972) Asian Journal of Medicine 8, 149.
271	Tanzania	Mixed	34,888822	-6,369028	235	0,656	Tishkoff, 07
272	Tanzania	Mixed	34,888822	-6,369028	256	0,542	Tishkoff, 07
273	Tanzania	Chagga	34,888822	-6,369028	86	0,26	Jones, 2015. Diversity (supplementary table 2)
393	TANZANIA	Akie	34	-7	11	0,55	Tishkoff, S. A., et al. (2007) Nat Genet 39, 31.
394	TANZANIA	Burunge	34	-7	16	0,38	Tishkoff, S. A., et al. (2007) Nat Genet 39, 31.
395	TANZANIA	Datog	34	-7	1	0	Tishkoff, S. A., et al. (2007) Nat Genet 39, 31.
396	TANZANIA	Dorobo	34	-7	6	0,67	Tishkoff, S. A., et al. (2007) Nat Genet 39, 31.
397	TANZANIA	Fiome	34	-7	7	0,14	Tishkoff, S. A., et al. (2007) Nat Genet 39, 31.
398	TANZANIA	Hadza	34	-7	15	0,6	Tishkoff, S. A., et al. (2007) Nat Genet 39, 31.
399	TANZANIA	Iraqw	34	-7	19	0,95	Tishkoff, S. A., et al. (2007) Nat Genet 39, 31.
400	TANZANIA	Maasai	34	-7	15	0,67	Tishkoff, S. A., et al. (2007) Nat Genet 39, 31.
401	TANZANIA	Mbugu	34	-7	23	0,43	Tishkoff, S. A., et al. (2007) Nat Genet 39, 31.
402	TANZANIA	Mbugwe	34	-7	8	0,5	Tishkoff, S. A., et al. (2007) Nat Genet 39, 31.
403	TANZANIA	Pare	34	-7	8	0,75	Tishkoff, S. A., et al. (2007) Nat Genet 39, 31.
404	TANZANIA	Rangi	34	-7	26	0,65	Tishkoff, S. A., et al. (2007) Nat Genet 39, 31.
405	TANZANIA	Samba'a	34	-7	2	0	Tishkoff, S. A., et al. (2007) Nat Genet 39, 31.
406	TANZANIA	Sandawe	34	-7	23	0,35	Tishkoff, S. A., et al. (2007) Nat Genet 39, 31.
274	Thailand	Not specified	100,992541	15,870032	39	0,615	Soontornchai, 99. Lacitol
442	THAILAND	Thai	100,52	13,75	140	0,03	Keusch, G. T., et al. (1969) Am.J.Clin.Nutr. 22, 638.
443	THAILAND	Thai	100,49	13,45	40	0	Troncale et al. (1967) Br. Med. J. 4, 578.
407	TUNISIA	Tunisian	10,18	36,8	43	0,16	Filali, A., et al. (1987) Gastroenterol.Clin.Biol 11, 554.
275	Turkey	Not specified	35,243322	38,963745	92	0,783	Ahishali, 15. Assessment
276	Turkey	Not specified	35,243322	38,963745	47	0,17	Artan, 98. Urinary
541	TURKEY	Central Anatolia	39,5	34	104	0,29	Flatz, G., et al. (1986) Am.J.Hum.Genet 38, 515.
542	TURKEY	Eastern Anatolia	39,5	40	122	0,26	Flatz, G., et al. (1986) Am.J.Hum.Genet 38, 515.
543	TURKEY	North Coast of Turkey	34	41,5	64	0,31	Flatz, G., et al. (1986) Am.J.Hum.Genet 38, 515.
544	TURKEY	South Coast of Turkey	33	36,5	54	0,28	Flatz, G., et al. (1986) Am.J.Hum.Genet 38, 515.
545	TURKEY	Turks	32,86	39,93	30	0,63	Tuncbilek, et al. (1973), The Lancet July 21, 151
546	TURKEY	Western Anatolia and European Turkey	28,96	41,02	126	0,3	Flatz, G., et al. (1986) Am.J.Hum.Genet 38, 515.
282	Uganda	Bantu	32,290275	1,373333	44	0	Mulcare, 04
408	UGANDA	Baganda	32,57	0,32	12	0	Cook, G. C., & Dahlquist, A . (1968) Gastroenterology 55, 328.
409	UGANDA	Batutsi	32,57	0,32	5	1	Cook, G. C., et al. (1968) Gastroenterology 55, 328.
410	UGANDA	Nilotic	32,57	0,32	9	0,56	Cook, G. C., et al. (1966) Lancet 1, 725.
411	UGANDA	Ugandan Bantu	32,57	0,32	17	0,06	Cook, G. C., et al. (1966) Lancet 1, 725.
519	United Kingdom	British	-3,2	55,95	150	0,95	Ferguson, A., et al. (1984) Gut 25, 163.
520	United Kingdom	British natives	-1,25	51,75	75	0,95	Ho, M. W., et al. (1982) Am.J.Hum.Genet 34, 650.
285	United Kingdom	South East England (white)	-3,435973	55,378051	1013	0,909	Smith, 09. Lactase
286	United Kingdom	White in West Birmingham	-3,435973	55,378051	67	0,97	Iqbal, 1993. Prevalence
287	United Kingdom	Indians in West Birmingham	-3,435973	55,378051	55	0,45	Iqbal, 1993. Prevalence
288	United Kingdom	Afro Caribbeans in West Birmingham	-3,435973	55,378051	50	0,18	Iqbal, 1993. Prevalence
289	United Kingdom	Wales (white)	-3,435973	55,378051	15	1	Waud, 08. Measurement
290	United Kingdom	Midland and Wales (white)	-3,435973	55,378051	499	0,942	Smith, 09. Lactase
291	United Kingdom	North England (white)	-3,435973	55,378051	1361	0,938	Smith, 09. Lactase
292	United Kingdom	Scotland (white)	-3,435973	55,378051	442	0,959	Smith, 09. Lactase
293	United States	Full blooded Indians of the Great Basin (USA) and American Southwest	-95,712891	37,09024	100	0,08	Johnson, 1978. Lactose
294	United States	African Americans	-95,712891	37,09024	50	0,12	Enattah, 2007. Evidence
295	United States	Black	-95,712891	37,09024	33	0,42	Mitchell, 75. Tolerance
296	United States	Black (African descent) in Huntsville, Alabama	-95,712891	37,09024	52	0,5	Rao, 94. Prevalence
297	United States	White (North central European descent) in Huntsville, Alabama	-95,712891	37,09024	46	0,83	Rao, 94. Prevalence
298	United States	Utah	-95,712891	37,09024	92	0,924	Enattah, 2007. Evidence
307	United States	US White, general	-95,712891	37,09024	NA	0,85	Bayless 2017
308	United States	US Native American	-95,712891	37,09024	NA	0,19	Bayless 2017
299	Uruguay	Adults (black and white combined)	-55,765835	-32,522779	120	0,35	Maggi, 87. Lactose
300	Uruguay	White adults	-55,765835	-32,522779	109	0,37	Maggi, 87. Lactose
301	Uruguay	Black	-55,765835	-32,522779	11	0,18	Maggi, 87. Lactose
302	Uzbekistan	Tajiko-Uzbek in Bukhara	64,585262	41,377491	100	0,11	Heyer, 2011. Lactase
303	Vietnam	Vietnamese in USA	108,277199	14,058324	31	0	Anh, N. 1977. Lactose
304	Western Sahara	Saharawi	-12,885834	24,215527	57	0,491	Enattah, 2007. Evidence
305	Western Sahara	Saharawi	-12,885834	24,215527	11	0,364	Enattah, 2008. Independent
306	Yemen	Yemenis	48,516388	15,552727	239	0,002	Al-Abri, 2012. Distribution
412	ZAMBIA	Bantu of Zambia	28,11	15,28	26	0	Cook, G. C., et al. (1973) Gastroenterology 64, 405.
	Chile	Communities of the Coquimbo Region in Chile	-71,542969	-35,675147	41	0,46	Montalva et al. (2019). Ann Hum Genet. doi:10.1111/ahg.12277
	Mexico	Rural area in South-Central Mexico	-102,552784	23,634501	158	0,35	Valencia et al. (2017). Scand J Clin Lab Invest. doi:10.1080/00365513.2017.1318445
	Denmark	Danes	12,58	55,73	82964	0,76	Bergholdt et al. (2018). Eur J Epidemiol. doi:10.1007/s10654-017-0328-x
	Iran	Kurd	53,688046	32,427908	138	0,0579	Charati H et al. (2019). Hum Genomics. doi:10.1186/s40246-019-0195-5
	Iran	Mazani	53,688046	32,427908	110	0,0818	Charati H et al. (2019). Hum Genomics. doi:10.1186/s40246-019-0195-5
	Iran	Persian	53,688046	32,427908	78	0,1538	Charati H et al. (2019). Hum Genomics. doi:10.1186/s40246-019-0195-5
	Iran	Arab	53,688046	32,427908	26	0,2692	Charati H et al. (2019). Hum Genomics. doi:10.1186/s40246-019-0195-5
	Iran	Lur	53,688046	32,427908	24	0	Charati H et al. (2019). Hum Genomics. doi:10.1186/s40246-019-0195-5
	Iran	Azeri	53,688046	32,427908	15	0,066	Charati H et al. (2019). Hum Genomics. doi:10.1186/s40246-019-0195-5
	Iran	Gilak	53,688046	32,427908	9	0,1111	Charati H et al. (2019). Hum Genomics. doi:10.1186/s40246-019-0195-5
