# Supplementary material for: Genetics of Lactose Intolerance: An Updated Review and Online Interactive World Maps of Phenotype and Genotype Frequencies
Source: Nutrients. 2020 Sep 3;12(9):2689. doi: 10.3390/nu12092689 (PMC7551416; doi:10.3390/nu12092689)
Supplement: Supplementary file 1 [file nutrients-12-02689-s001.zip › supplementary/Supplementary Table S2.csv]

	Country	Population	Longitude	Latitude	N	Frequency.of.LP.alleles	SNP	Reference
3	Afghanistan	Pashtuns/Afghans	67,709953	33,93911	32	0,375	-13495 C>T rs4954490	Liebert et al. (2017) Hum Genet
18	Afghanistan	Tadjiks	67,709953	33,93911	28	0,464	-13495 C>T rs4954490	Liebert et al. (2017) Hum Genet
19	Afghanistan	Uzbeks	67,709953	33,93911	54	0,463	-13495 C>T rs4954490	Liebert et al. (2017) Hum Genet
30	Armenia	Armenians	45,038189	40,069099	102	0,333	-13495 C>T rs4954490	Liebert et al. (2017) Hum Genet
38	Azerbaijan	Azeri	47,576927	40,143105	80	0,171	-13495 C>T rs4954490	Liebert et al. (2017) Hum Genet
47	Belarus	Belarusians	27,953389	53,709807	100	0,01	-14011 C>T rs4988233	Liebert et al. (2017) Hum Genet
48	Belarus	Belarusians	27,953389	53,709807	100	0,477	-13495 C>T rs4954490	Liebert et al. (2017) Hum Genet
56	Cyprus	Greek Cypriots	33,429859	35,126413	120	0,269	-13495 C>T rs4954490	Liebert et al. (2017) Hum Genet
60	Georgia	Georgians	43,356892	42,315407	108	0,293	-13495 C>T rs4954490	Liebert et al. (2017) Hum Genet
67	Germany	Sorbs	10,451526	51,165691	64	0,617	-13495 C>T rs4954490	Liebert et al. (2017) Hum Genet
78	Germany	Germans	10,451526	51,165691	60	0,617	-13495 C>T rs4954490	Liebert et al. (2017) Hum Genet
84	Greece	Greeks	21,824312	39,074208	120	0,008	-13730 T>G rs4954492	Liebert et al. (2017) Hum Genet
85	Greece	Greeks	21,824312	39,074208	120	0,306	-13495 C>T rs4954490	Liebert et al. (2017) Hum Genet
87	Greece	Greeks	21,824312	39,074208	120	0,008	-14011 C>T rs4988233	Liebert et al. (2017) Hum Genet
91	India	South Indians	78,96288	20,593684	102	0,45	-13495 C>T rs4954490	Liebert et al. (2017) Hum Genet
93	India	South Indians	78,96288	20,593684	102	0,029	-13779 G>C rs527991977	Liebert et al. (2017) Hum Genet
97	India	North Indians	78,96288	20,593684	120	0,41	-13495 C>T rs4954490	Liebert et al. (2017) Hum Genet
106	Iran	Iranians	53,688046	32,427908	154	0,234	-13495 C>T rs4954490	Liebert et al. (2017) Hum Genet
107	Iran	Iranians	53,688046	32,427908	154	0,006	-14011 C>T rs4988233	Liebert et al. (2017) Hum Genet
120	Ireland	Irish	-8,24389	53,41291	68	0,969	-13495 C>T rs4954490	Liebert et al. (2017) Hum Genet
128	Italy	Tyroleans Bozen	12,56738	41,87194	80	0,013	-14011 C>T rs4988233	Liebert et al. (2017) Hum Genet
135	Italy	Tyroleans Bozen	12,56738	41,87194	80	0,368	-13495 C>T rs4954490	Liebert et al. (2017) Hum Genet
137	Italy	Tyroleans Vinschgau	12,56738	41,87194	102	0,521	-13495 C>T rs4954490	Liebert et al. (2017) Hum Genet
140	Italy	Tyroleans Gadertal	12,56738	41,87194	76	0,514	-13495 C>T rs4954490	Liebert et al. (2017) Hum Genet
145	Kuwait	Kuwaiti	47,481766	29,31166	66	0,015	-13603 C>T rs56348046	Liebert et al. (2017) Hum Genet
146	Kuwait	Kuwaiti	47,481766	29,31166	66	0,141	-13495 C>T rs4954490	Liebert et al. (2017) Hum Genet
151	Kuwait	Kuwaiti	47,481766	29,31166	66	0,015	-13730 T>G rs4954492	Liebert et al. (2017) Hum Genet
154	Macedonia [FYROM]	Macedonians	21,745275	41,608635	100	0,398	-13495 C>T rs4954490	Liebert et al. (2017) Hum Genet
163	Mongolia	Khalka	103,846656	46,862496	114	0,009	-14011 C>T rs4988233	Liebert et al. (2017) Hum Genet
173	Mongolia	Khalka	103,846656	46,862496	114	0,413	-13495 C>T rs4954490	Liebert et al. (2017) Hum Genet
174	Mongolia	Mongols	103,846656	46,862496	52	0,417	-13495 C>T rs4954490	Liebert et al. (2017) Hum Genet
177	Nepal	Nepalese	84,124008	28,394857	38	0,026	-13906 T>A	Liebert et al. (2017) Hum Genet
178	Nepal	Nepalese	84,124008	28,394857	38	0,526	-13495 C>T rs4954490	Liebert et al. (2017) Hum Genet
184	Nepal	Nepalese	84,124008	28,394857	38	0,026	-13906 T>A	Liebert et al. (2017) Hum Genet
191	Nepal	Tharu	84,124008	28,394857	80	0,321	-13495 C>T rs4954490	Liebert et al. (2017) Hum Genet
198	Netherlands	Frisians	5,291266	52,132633	58	0,845	-13495 C>T rs4954490	Liebert et al. (2017) Hum Genet
206	Norway	Norwegians	8,468946	60,472024	88	0,875	-13495 C>T rs4954490	Liebert et al. (2017) Hum Genet
210	Portugal	Portuguese	-8,224454	39,399872	96	0,486	-13495 C>T rs4954490	Liebert et al. (2017) Hum Genet
219	Romania	Romanians	24,96676	45,943161	118	0,278	-13495 C>T rs4954490	Liebert et al. (2017) Hum Genet
228	Russia	Erzya	105,318756	61,52401	42	0,333	-13495 C>T rs4954490	Liebert et al. (2017) Hum Genet
233	Russia	Moksha	105,318756	61,52401	32	0,031	-14011 C>T rs4988233	Liebert et al. (2017) Hum Genet
240	Russia	Russians Perm	105,318756	61,52401	46	0,395	-13495 C>T rs4954490	Liebert et al. (2017) Hum Genet
258	Russia	Moksha	105,318756	61,52401	32	0,531	-13495 C>T rs4954490	Liebert et al. (2017) Hum Genet
259	Russia	Northern Yakuts	105,318756	61,52401	22	0,5	-13495 C>T rs4954490	Liebert et al. (2017) Hum Genet
264	Russia	Yakuts	105,318756	61,52401	110	0,443	-13495 C>T rs4954490	Liebert et al. (2017) Hum Genet
265	Singapore	Han-Chinese	103,819836	1,352083	98	0,01	-13906 T>A	Liebert et al. (2017) Hum Genet
273	Singapore	Han-Chinese	103,819836	1,352083	98	0,01	-13906 T>A	Liebert et al. (2017) Hum Genet
279	Singapore	Han-Chinese	103,819836	1,352083	98	0,382	-13495 C>T rs4954490	Liebert et al. (2017) Hum Genet
280	Singapore	Japanese	103,819836	1,352083	84	0,333	-13495 C>T rs4954490	Liebert et al. (2017) Hum Genet
282	Slovakia	Roma	19,699024	48,669026	64	0,4	-13495 C>T rs4954490	Liebert et al. (2017) Hum Genet
289	Spain	Catalans	-3,74922	40,463667	58	0,364	-13495 C>T rs4954490	Liebert et al. (2017) Hum Genet
302	Spain	Spanish	-3,74922	40,463667	62	0,5	-13495 C>T rs4954490	Liebert et al. (2017) Hum Genet
310	Sweden	Sami	18,643501	60,128161	60	0,75	-13495 C>T rs4954490	Liebert et al. (2017) Hum Genet
316	Sweden	Sami	18,643501	60,128161	60	0,033	-14011 C>T rs4988233	Liebert et al. (2017) Hum Genet
319	Sweden	Swedes	18,643501	60,128161	74	0,906	-13495 C>T rs4954490	Liebert et al. (2017) Hum Genet
326	Syria	Syrians	38,996815	34,802075	140	0,007	-13779 G>C rs527991977	Liebert et al. (2017) Hum Genet
328	Syria	Syrians	38,996815	34,802075	140	0,231	-13495 C>T rs4954490	Liebert et al. (2017) Hum Genet
335	Turkey	Anatolian-Turks	35,243322	38,963745	116	0,225	-13495 C>T rs4954490	Liebert et al. (2017) Hum Genet
337	Ukraine	Ukrainians	31,16558	48,379433	74	0,379	-13495 C>T rs4954490	Liebert et al. (2017) Hum Genet
344	Ukraine	Ukrainians	31,16558	48,379433	74	0,014	-14011 C>T rs4988233	Liebert et al. (2017) Hum Genet
358	United Kingdom	Ashkenazi-Jews	-3,435973	55,378051	38	0,158	-13495 C>T rs4954490	Liebert et al. (2017) Hum Genet
359	United Kingdom	English	-3,435973	55,378051	102	0,784	-13495 C>T rs4954490	Liebert et al. (2017) Hum Genet
367	Uzbekistan	Uzbeks	64,585262	41,377491	76	0,269	-13495 C>T rs4954490	Liebert et al. (2017) Hum Genet
374	Yemen	Yemeni Hadramaut	48,516388	15,552727	166	0,21	-13495 C>T rs4954490	Liebert et al. (2017) Hum Genet
375	Yemen	Yemeni Sena	48,516388	15,552727	68	0,059	-13744 C>G	Liebert et al. (2017) Hum Genet
377	Yemen	Yemeni Sena	48,516388	15,552727	68	0,059	-13603 C>T rs56348046	Liebert et al. (2017) Hum Genet
379	Yemen	Yemeni Hadramaut	48,516388	15,552727	166	0,03	-13779 G>C rs527991977	Liebert et al. (2017) Hum Genet
380	Yemen	Yemeni Sena	48,516388	15,552727	68	0,294	-13495 C>T rs4954490	Liebert et al. (2017) Hum Genet
382	Yemen	Yemeni Sena	48,516388	15,552727	68	0,029	-13730 T>G rs4954492	Liebert et al. (2017) Hum Genet
383	Yemen	Yemeni Hadramaut	48,516388	15,552727	166	0,006	-13744 C>G	Liebert et al. (2017) Hum Genet
384	Yemen	Yemeni Hadramaut	48,516388	15,552727	166	0,006	-13730 T>G rs4954492	Liebert et al. (2017) Hum Genet
388	Algeria	Mozabite Berbers	3,67	32,49	44	0	-14010 G>C rs145946881	Ranciaro et al. (2014) Am J Hum Genet. 94, 496
389	Angola	!Xun	17,7	-14,66	40	0,05	-14010 G>C rs145946881	Breton et al. (2014) Curr Biol. 24, 852
390	Angola	!Xuun	15,99	-16,34	72	0,01	-14010 G>C rs145946881	Pinto et al. (2016) Am J Phys Anthropol. 161, 436
391	Angola	Himba	12,58	-16,98	138	0,09	-14010 G>C rs145946881	Pinto et al. (2016) Am J Phys Anthropol. 161, 436
392	Angola	Kuvale	12,15	-15,2	108	0,06	-14010 G>C rs145946881	Coelho et al. (2009) BMC Evol Biol. 9, 80
393	Angola	Kuvale	12,95	-15,64	162	0,04	-14010 G>C rs145946881	Pinto et al. (2016) Am J Phys Anthropol. 161, 436
394	Angola	Kwepe	12,11	-15,78	68	0,04	-14010 G>C rs145946881	Pinto et al. (2016) Am J Phys Anthropol. 161, 436
395	Angola	Kwisi	12,62	-15,92	40	0,18	-14010 G>C rs145946881	Pinto et al. (2016) Am J Phys Anthropol. 161, 436
396	Angola	Nyaneka-Nkhumbi	12,15	-15,2	306	0,03	-14010 G>C rs145946881	Coelho et al. (2009) BMC Evol Biol. 9, 80
397	Angola	Ovimbundu	12,15	-15,2	192	0,01	-14010 G>C rs145946881	Coelho et al. (2009) BMC Evol Biol. 9, 80
398	Angola	Tjimba	12,65	-17,06	30	0,23	-14010 G>C rs145946881	Pinto et al. (2016) Am J Phys Anthropol. 161, 436
399	Angola	Twa	13,44	-16,7	36	0,19	-14010 G>C rs145946881	Pinto et al. (2016) Am J Phys Anthropol. 161, 436
400	Angola, Namibia Botswana	Khwe	23,57	-17,87	38	0,03	-14010 G>C rs145946881	Breton et al. (2014) Curr Biol. 24, 852
401	Botswana	/Gui and //Ganab	24,05	-23,42	40	0,08	-14010 G>C rs145946881	Breton et al. (2014) Curr Biol. 24, 852
402	Botswana	Buga	22,31	-18,48	18	0	-14010 G>C rs145946881	Macholdt et al. (2014) Curr Biol. 24, 875
403	Botswana	G|ui	22,69	-22,05	34	0,09	-14010 G>C rs145946881	Macholdt et al. (2014) Curr Biol. 24, 875
404	Botswana	Gǁana	22,69	-22,05	20	0,2	-14010 G>C rs145946881	Macholdt et al. (2014) Curr Biol. 24, 875
405	Botswana	Ju|'hoan_North	21,24	-20,24	42	0,02	-14010 G>C rs145946881	Macholdt et al. (2014) Curr Biol. 24, 875
406	Botswana	Ju|'hoan_South	21,24	-20,24	52	0,06	-14010 G>C rs145946881	Macholdt et al. (2014) Curr Biol. 24, 875
407	Botswana	Kgalagadi	23,02	-24,89	40	0	-14010 G>C rs145946881	Macholdt et al. (2014) Curr Biol. 24, 875
408	Botswana	Naro	21,37	-22,01	38	0,05	-14010 G>C rs145946881	Macholdt et al. (2014) Curr Biol. 24, 875
409	Botswana	Shua	24,95	-20,8	54	0,07	-14010 G>C rs145946881	Macholdt et al. (2014) Curr Biol. 24, 875
410	Botswana	Taa_East	23,02	-24,89	22	0,05	-14010 G>C rs145946881	Macholdt et al. (2014) Curr Biol. 24, 875
411	Botswana	Taa_North	21,41	-22,96	22	0	-14010 G>C rs145946881	Macholdt et al. (2014) Curr Biol. 24, 875
412	Botswana	Taa_West	20,18	-23,79	40	0,03	-14010 G>C rs145946881	Macholdt et al. (2014) Curr Biol. 24, 875
413	Botswana	Tshwa	24,95	-20,8	30	0,17	-14010 G>C rs145946881	Macholdt et al. (2014) Curr Biol. 24, 875
414	Botswana	Tswana	25,9	-23,71	36	0,03	-14010 G>C rs145946881	Macholdt et al. (2014) Curr Biol. 24, 875
415	Botswana	ǁAni	22,31	-18,48	22	0,09	-14010 G>C rs145946881	Macholdt et al. (2014) Curr Biol. 24, 875
416	Botswana	ǂHoan	23,02	-24,89	14	0	-14010 G>C rs145946881	Macholdt et al. (2014) Curr Biol. 24, 875
417	Cameroon	Arabic Baggara	14,67	11,33	62	0	-14010 G>C rs145946881	Ranciaro et al. (2014) Am J Hum Genet. 94, 496
418	Cameroon	Bakola	10,42	3,08	56	0	-14010 G>C rs145946881	Ranciaro et al. (2014) Am J Hum Genet. 94, 496
419	Cameroon	Fulani	14,15	11,05	102	0	-14010 G>C rs145946881	Ingram et al. (2007) Hum Genet. 120, 779
420	Cameroon	Fulani	14,5	10,5	48	0	-14010 G>C rs145946881	Ranciaro et al. (2014) Am J Hum Genet. 94, 496
423	Cameroon	Mambila	12,5	6	134	0	-14010 G>C rs145946881	Jones et al. (2015) Hum Genet. 134, 917
424	Cameroon	Mandara	14,24	10,98	42	0	-14010 G>C rs145946881	Ranciaro et al. (2014) Am J Hum Genet. 94, 496
426	Cameroon	Ouldoume	14,24	10,98	36	0	-14010 G>C rs145946881	Ranciaro et al. (2014) Am J Hum Genet. 94, 496
427	Cameroon	Pygmy	14,75	2,92	36	0	-14010 G>C rs145946881	Jones et al. (2015) Hum Genet. 134, 917
428	Cameroon	Shuwa Arabs	14,5	13	124	0	-14010 G>C rs145946881	Jones et al. (2015) Hum Genet. 134, 917
430	Chad	Abbala	15,31	14,12	54	0	-14010 G>C rs145946881	Priehodová et al. (2014) Hum Biol. 86, 7
432	Chad	Boulala	17,54	12,89	44	0	-14010 G>C rs145946881	Ranciaro et al. (2014) Am J Hum Genet. 94, 496
433	Chad	Laka	15,97	7,88	46	0	-14010 G>C rs145946881	Ranciaro et al. (2014) Am J Hum Genet. 94, 496
434	Chad	Ngambay	16,32	8,98	48	0	-14010 G>C rs145946881	Ranciaro et al. (2014) Am J Hum Genet. 94, 496
435	Congo	Brazzaville	15,28	-4,27	104	0	-14010 G>C rs145946881	Jones et al. (2015) Hum Genet. 134, 917
436	Congo	Manyanga	14,16	-4,91	22	0	-14010 G>C rs145946881	Breton et al. (2014) Curr Biol. 24, 852
437	Congo	Mbuti	29,97	1,85	30	0	-14010 G>C rs145946881	Ranciaro et al. (2014) Am J Hum Genet. 94, 496
438	Egypt	Egyptian Arabs	28,66	28,02	68	0	-14010 G>C rs145946881	Priehodová et al. (2014) Hum Biol. 86, 7
439	Ethiopia	Afar	41,36	11,6	152	0,01	-14010 G>C rs145946881	Jones et al. (2015) Hum Genet. 134, 917
440	Ethiopia	Amhara	38,66	9,87	152	0	-14010 G>C rs145946881	Jones et al. (2015) Hum Genet. 134, 917
441	Ethiopia	Amhara (phenotyped)	38,66	9,87	108	0	-14010 G>C rs145946881	Jones et al. (2013) Am J Hum Genet. 93, 538
443	Ethiopia	Anuak	34,41	7,95	138	0	-14010 G>C rs145946881	Jones et al. (2015) Hum Genet. 134, 917
444	Ethiopia	Beta Israel (Ethiopian Jews)	37,47	12,6	36	0	-14010 G>C rs145946881	Ranciaro et al. (2014) Am J Hum Genet. 94, 496
445	Ethiopia	Maale	36,64	5,71	132	0	-14010 G>C rs145946881	Jones et al. (2015) Hum Genet. 134, 917
446	Ethiopia	Manjo	36,23	7,27	80	0	-14010 G>C rs145946881	Jones et al. (2015) Hum Genet. 134, 917
447	Ethiopia	Nuer	34,58	8,25	74	0	-14010 G>C rs145946881	Jones et al. (2015) Hum Genet. 134, 917
448	Ethiopia	Oromo	37,31	7,84	152	0,01	-14010 G>C rs145946881	Jones et al. (2015) Hum Genet. 134, 917
449	Ethiopia	Shabo	35,41	7,56	48	0	-14010 G>C rs145946881	Jones et al. (2015) Hum Genet. 134, 917
450	Ethiopia	Somali	41,87	9,58	74	0,03	-14010 G>C rs145946881	Ingram (2009) J Mol Evol. 69, 579
451	Ethiopia	Somali (phenotyped)	41,87	9,58	188	0,01	-14010 G>C rs145946881	Ingram (2009) J Mol Evol. 69, 579, corrected Liebert
452	Ethiopia	Suri	35,59	7	100	0,04	-14010 G>C rs145946881	Jones et al. (2015) Hum Genet. 134, 917
453	Ethiopia	Oromo (phenotyped)	37,31	7,84	150	0,01	-14010 G>C rs145946881	Jones et al. (2013) Am J Hum Genet. 93, 538
454	Ethiopia	Tigray	39,47	13,5	88	0	-14010 G>C rs145946881	Jones et al. (2013) Am J Hum Genet. 93, 538
455	Ethiopia	Wolayta	37,76	6,84	52	0,02	-14010 G>C rs145946881	Jones et al. (2013) Am J Hum Genet. 93, 538
456	Ghana	Akan	-1,02	7,95	392	0	-14010 G>C rs145946881	Torniainen et al. (2009) BMC Genet. 10, 31
457	Ghana	Asante	-0,55	6,17	70	0	-14010 G>C rs145946881	Jones et al. (2015) Hum Genet. 134, 917
458	Ghana	Builsa	-1,29	10,53	42	0	-14010 G>C rs145946881	Jones et al. (2015) Hum Genet. 134, 917
459	Kenya	Bajun	40,12	-3,22	10	0	-14010 G>C rs145946881	Ranciaro et al. (2014) Am J Hum Genet. 94, 496
460	Kenya	Boni	40,49	-2,21	48	0,21	-14010 G>C rs145946881	Ranciaro et al. (2014) Am J Hum Genet. 94, 496
461	Kenya	Borana	38,02	2,33	34	0,09	-14010 G>C rs145946881	Ranciaro et. al. (2014) Am J Hum Genet. 94, 496, and Tishkoff et al. (2007) Nat Genet. 39, 31
462	Kenya	Burji	37,78	5,6	16	0,06	-14010 G>C rs145946881	Ranciaro et. al. (2014) Am J Hum Genet. 94, 496, and Tishkoff et al. (2007) Nat Genet. 39, 31
463	Kenya	Dikri Maasai	37,16	0,4	2	0	-14010 G>C rs145946881	Ranciaro et al. (2014) Am J Hum Genet. 94, 496
464	Kenya	Elmolo	36,68	2,83	32	0,22	-14010 G>C rs145946881	Ranciaro et. al. (2014) Am J Hum Genet. 94, 496, and Tishkoff et al. (2007) Nat Genet. 39, 31
465	Kenya	Gabra/Gabramigos	37,07	3,32	82	0,05	-14010 G>C rs145946881	Ranciaro et. al. (2014) Am J Hum Genet. 94, 496, and Tishkoff et al. (2007) Nat Genet. 39, 31
466	Kenya	Garreh	39,24	3,47	38	0	-14010 G>C rs145946881	Ranciaro et al. (2014) Am J Hum Genet. 94, 496
467	Kenya	Il'gwesi Maasai	37,14	0,37	22	0,68	-14010 G>C rs145946881	Ranciaro et. al. (2014) Am J Hum Genet. 94, 496, and Tishkoff et al. (2007) Nat Genet. 39, 31
468	Kenya	Ilchamus Maasai	36,08	0,51	20	0,55	-14010 G>C rs145946881	Ranciaro et. al. (2014) Am J Hum Genet. 94, 496, and Tishkoff et al. (2007) Nat Genet. 39, 31
469	Kenya	Kikuyu	37,15	-0,72	14	0,5	-14010 G>C rs145946881	Ranciaro et. al. (2014) Am J Hum Genet. 94, 496, and Tishkoff et al. (2007) Nat Genet. 39, 31
470	Kenya	Konso	37,48	5,25	24	0,08	-14010 G>C rs145946881	Ranciaro et. al. (2014) Am J Hum Genet. 94, 496, and Tishkoff et al. (2007) Nat Genet. 39, 31
471	Kenya	Luo	34,53	-0,11	44	0,05	-14010 G>C rs145946881	Ranciaro et al. (2014) Am J Hum Genet. 94, 496
472	Kenya	Marakwet	35,26	1,09	14	0,36	-14010 G>C rs145946881	Ranciaro et. al. (2014) Am J Hum Genet. 94, 496, and Tishkoff et al. (2007) Nat Genet. 39, 31
473	Kenya	Mumonyot Maasai	37,14	0,43	14	0,5	-14010 G>C rs145946881	Ranciaro et. al. (2014) Am J Hum Genet. 94, 496, and Tishkoff et al. (2007) Nat Genet. 39, 31
474	Kenya	Nandi	35,18	0,11	8	0,25	-14010 G>C rs145946881	Tishkoff et al. (2007) Nat Genet. 39, 31
475	Kenya	Ogiek	35,83	-0,37	22	0,36	-14010 G>C rs145946881	Ranciaro et. al. (2014) Am J Hum Genet. 94, 496, and Tishkoff et al. (2007) Nat Genet. 39, 31
476	Kenya	Orma	40,44	-2,39	48	0,23	-14010 G>C rs145946881	Ranciaro et al. (2014) Am J Hum Genet. 94, 496
477	Kenya	Pare Kenya	37,76	-3,48	36	0,19	-14010 G>C rs145946881	Ranciaro et al. (2014) Am J Hum Genet. 94, 496
478	Kenya	Pokomo	40,12	-3,22	14	0	-14010 G>C rs145946881	Ranciaro et al. (2014) Am J Hum Genet. 94, 496
479	Kenya	Pokot	36,09	0,68	28	0,29	-14010 G>C rs145946881	Ranciaro et. al. (2014) Am J Hum Genet. 94, 496, and Tishkoff et al. (2007) Nat Genet. 39, 31
480	Kenya	Purko Maasai	36,09	0,68	2	1	-14010 G>C rs145946881	Tishkoff et al. (2007) Nat Genet. 39, 31
481	Kenya	Rendille	37,58	2,51	24	0,08	-14010 G>C rs145946881	Ranciaro et. al. (2014) Am J Hum Genet. 94, 496, and Tishkoff et al. (2007) Nat Genet. 39, 31
482	Kenya	Sabaot	35,26	1,09	12	0,17	-14010 G>C rs145946881	Ranciaro et. al. (2014) Am J Hum Genet. 94, 496, and Tishkoff et al. (2007) Nat Genet. 39, 31
483	Kenya	Samburu	36,7	1,1	18	0,28	-14010 G>C rs145946881	Ranciaro et. al. (2014) Am J Hum Genet. 94, 496, and Tishkoff et al. (2007) Nat Genet. 39, 31
484	Kenya	Sanye	40,5	-2,37	28	0,04	-14010 G>C rs145946881	Ranciaro et al. (2014) Am J Hum Genet. 94, 496
485	Kenya	Sengwer	35,26	1,09	32	0,06	-14010 G>C rs145946881	Ranciaro et. al. (2014) Am J Hum Genet. 94, 496, and Tishkoff et al. (2007) Nat Genet. 39, 31
486	Kenya	Taita	38,29	-3,4	20	0,1	-14010 G>C rs145946881	Ranciaro et al. (2014) Am J Hum Genet. 94, 496
487	Kenya	Tugen	35,85	0,52	30	0,23	-14010 G>C rs145946881	Ranciaro et. al. (2014) Am J Hum Genet. 94, 496, and Tishkoff et al. (2007) Nat Genet. 39, 31
488	Kenya	Turkana	35,99	0,48	26	0,19	-14010 G>C rs145946881	Ranciaro et. al. (2014) Am J Hum Genet. 94, 496, and Tishkoff et al. (2007) Nat Genet. 39, 31
489	Kenya	Wata	37,07	3,32	44	0,16	-14010 G>C rs145946881	Ranciaro et. al. (2014) Am J Hum Genet. 94, 496, and Tishkoff et al. (2007) Nat Genet. 39, 31
490	Kenya	Yaaku	37,18	0,45	28	0,54	-14010 G>C rs145946881	Ranciaro et. al. (2014) Am J Hum Genet. 94, 496, and Tishkoff et al. (2007) Nat Genet. 39, 31
493	Malawi	Chewa	33,78	-13,98	100	0	-14010 G>C rs145946881	Jones et al. (2015) Hum Genet. 134, 917
496	Morocco	Moroccan	-6,02	34,03	24	0	-14010 G>C rs145946881	Enattah et al. (2008) Am J Hum Genet. 82, 57
498	Morocco	Saharawi	-6,02	34,03	22	0	-14010 G>C rs145946881	Enattah et al. (2008) Am J Hum Genet. 82, 57
501	Mosambique	Makua	39,36	-15,15	28	0	-14010 G>C rs145946881	Pinto et al. (2016) Am J Phys Anthropol. 161, 436
502	Mosambique	Nyanja	34,1	-14,92	22	0	-14010 G>C rs145946881	Pinto et al. (2016) Am J Phys Anthropol. 161, 436
503	Mosambique	Shangaan	32,89	-24,35	46	0,02	-14010 G>C rs145946881	Pinto et al. (2016) Am J Phys Anthropol. 161, 436
504	Mosambique	Tswa	34,89	-21,91	36	0	-14010 G>C rs145946881	Pinto et al. (2016) Am J Phys Anthropol. 161, 436
505	Mosambique	Yao	35,75	-12,81	30	0	-14010 G>C rs145946881	Pinto et al. (2016) Am J Phys Anthropol. 161, 436
507	Mozambique	Sena	35,05	-17,44	136	0	-14010 G>C rs145946881	Jones et al. (2015) Hum Genet. 134, 917
508	Namibia	!Xuun	18,78	-19,05	38	0,05	-14010 G>C rs145946881	Macholdt et al. (2014) Curr Biol. 24, 875
509	Namibia	Damara	16,23	-20,35	68	0,04	-14010 G>C rs145946881	Macholdt et al. (2014) Curr Biol. 24, 875
510	Namibia	Haiǁom	16,23	-20,35	80	0,09	-14010 G>C rs145946881	Macholdt et al. (2014) Curr Biol. 24, 875
511	Namibia	Herero	17,04	-21,5	42	0,07	-14010 G>C rs145946881	Macholdt et al. (2014) Curr Biol. 24, 875
512	Namibia	Herero (southwestern Bantu speakers)	17,07	-22,56	28	0	-14010 G>C rs145946881	Breton et al. (2014) Curr Biol. 24, 852
513	Namibia	Himba	13,94	-18,84	32	0,13	-14010 G>C rs145946881	Macholdt et al. (2014) Curr Biol. 24, 875
514	Namibia	Ju/’hoansi	20,5	-19,6	40	0,03	-14010 G>C rs145946881	Breton et al. (2014) Curr Biol. 24, 852
515	Namibia	Nama	17,07	-22,56	44	0,21	-14010 G>C rs145946881	Breton et al. (2014) Curr Biol. 24, 852
516	Namibia	Nama	17,55	-24,69	50	0,36	-14010 G>C rs145946881	Macholdt et al. (2014) Curr Biol. 24, 875
518	Namibia	San	18,19	-25,6	34	0,06	-14010 G>C rs145946881	Jones et al. (2015) Hum Genet. 134, 917
519	Namibia	San (CEPH)	20	-21	10	0	-14010 G>C rs145946881	Ranciaro et al. (2014) Am J Hum Genet. 94, 496
520	Namibia	Wambo	16,58	-17,63	16	0	-14010 G>C rs145946881	Macholdt et al. (2014) Curr Biol. 24, 875
521	Namibia	ǁXo	23,39	-17,96	38	0,08	-14010 G>C rs145946881	Macholdt et al. (2014) Curr Biol. 24, 875
522	Nigeria	Shuwa Arabs	14,19	12,34	106	0	-14010 G>C rs145946881	Priehodová et al. (2014) Hum Biol. 86, 7
524	Nigeria	Yoruba	4	8	52	0	-14010 G>C rs145946881	Ranciaro et al. (2014) Am J Hum Genet. 94, 496
526	Senegal	Mandjak	-15,88	12,99	114	0	-14010 G>C rs145946881	Jones et al. (2015) Hum Genet. 134, 917
527	Senegal	Wolof	-17,45	14,69	138	0	-14010 G>C rs145946881	Jones et al. (2015) Hum Genet. 134, 917
529	South Africa	!Xhosa	29	-31,5	42	0,14	-14010 G>C rs145946881	Ranciaro et al. (2014) Am J Hum Genet. 94, 496
530	South Africa	!Xun/Khoe	24,03	-28,68	22	0,05	-14010 G>C rs145946881	Ranciaro et al. (2014) Am J Hum Genet. 94, 496
531	South Africa	Askham Coloured	20,78	-26,98	40	0,23	-14010 G>C rs145946881	Breton et al. (2014) Curr Biol. 24, 852
533	South Africa	Colesberg Coloured	25,07	-30,69	40	0,03	-14010 G>C rs145946881	Breton et al. (2014) Curr Biol. 24, 852
534	South Africa	Karretjie	25,07	-30,69	40	0,1	-14010 G>C rs145946881	Breton et al. (2014) Curr Biol. 24, 852
535	South Africa	Khomani	20,78	-26,98	40	0,05	-14010 G>C rs145946881	Breton et al. (2014) Curr Biol. 24, 852
536	South Africa	Mixed (for example with Europeans)	18,42	-33,92	124	0,07	-14010 G>C rs145946881	Torniainen et al. (2009) BMC Genet. 10, 31
537	South Africa	Sotho-Tswana	27,67	-28,55	32	0,06	-14010 G>C rs145946881	Breton et al. (2014) Curr Biol. 24, 852
538	South Africa	South Africans	28,23	-25,71	40	0,08	-14010 G>C rs145946881	Jones et al. (2015) Hum Genet. 134, 917
539	South Africa	South Bantu (CEPH-HGDP)	24,25	-25,63	16	0	-14010 G>C rs145946881	Ranciaro et al. (2014) Am J Hum Genet. 94, 496
540	South Africa	Venda	30,48	-22,95	36	0	-14010 G>C rs145946881	Ranciaro et al. (2014) Am J Hum Genet. 94, 496
541	South Africa	Wellington Coloured	19,01	-33,64	40	0,1	-14010 G>C rs145946881	Breton et al. (2014) Curr Biol. 24, 852
542	South Africa	Xhosa	20,66	-34,16	218	0,13	-14010 G>C rs145946881	Torniainen et al. (2009) BMC Genet. 10, 31
543	South Africa	Zulu	30,96	-27,91	50	0,08	-14010 G>C rs145946881	Breton et al. (2014) Curr Biol. 24, 852
545	Sudan	Ama	30	20	4	0	-14010 G>C rs145946881	Tishkoff et al. (2007) Nat Genet. 39, 31
547	Sudan	Beja Banuamir	36,4	15,46	12	0	-14010 G>C rs145946881	Ranciaro et. al. (2014) Am J Hum Genet. 94, 496, and Tishkoff et al. (2007) Nat Genet. 39, 31
548	Sudan	Beja Hadandawa	36,4	15,46	22	0	-14010 G>C rs145946881	Ranciaro et. al. (2014) Am J Hum Genet. 94, 496, and Tishkoff et al. (2007) Nat Genet. 39, 31
550	Sudan	Beni Amer	37,22	19,62	154	0	-14010 G>C rs145946881	Jones et al. (2015) Hum Genet. 134, 917
553	Sudan	Dinka	28,5	8,5	18	0	-14010 G>C rs145946881	Ranciaro et. al. (2014) Am J Hum Genet. 94, 496, and Tishkoff et al. (2007) Nat Genet. 39, 31
555	Sudan	Dunglawi	30	20	12	0	-14010 G>C rs145946881	Ingram et al. (2007) Hum Genet. 120, 779
558	Sudan	Gaali	32,53	15,59	20	0	-14010 G>C rs145946881	Enattah et al. (2008) Am J Hum Genet. 82, 57
561	Sudan	Jaali	33,43	16,69	172	0	-14010 G>C rs145946881	Ingram et al. (2007) Hum Genet. 120, 779 , corrected Jones et al. (2015) Hum Genet. 134, 917
562	Sudan	Koalib	30	20	2	0	-14010 G>C rs145946881	Tishkoff et al. (2007) Nat Genet. 39, 31
563	Sudan	Liguri/Logorik	30	20	2	0	-14010 G>C rs145946881	Tishkoff et al. (2007) Nat Genet. 39, 31
564	Sudan	Mahas	32,53	15,59	30	0	-14010 G>C rs145946881	Enattah et al. (2008) Am J Hum Genet. 82, 57
566	Sudan	Masalit	30	20	2	0	-14010 G>C rs145946881	Tishkoff et al. (2007) Nat Genet. 39, 31
568	Sudan	Nuer	32	8	10	0	-14010 G>C rs145946881	Ranciaro et. al. (2014) Am J Hum Genet. 94, 496, and Tishkoff et al. (2007) Nat Genet. 39, 31
569	Sudan	Nyimang	30,75	12,45	12	0	-14010 G>C rs145946881	Ranciaro et al. (2014) Am J Hum Genet. 94, 496
570	Sudan	Rashaayda	36,3	15,35	104	0	-14010 G>C rs145946881	Priehodová et al. (2014) Hum Biol. 86, 7
571	Sudan	Shaigi	30	20	18	0	-14010 G>C rs145946881	Ingram et al. (2007) Hum Genet. 120, 779,corr Jones et al (2015) Hum Genet. 134, 917
572	Sudan	Shillook	31,66	9,54	16	0	-14010 G>C rs145946881	Ranciaro et. al. (2014) Am J Hum Genet. 94, 496, and Tishkoff et al. (2007) Nat Genet. 39, 31
575	Sudan	Sudanese Arabs	30,55	19,88	92	0	-14010 G>C rs145946881	Priehodová et al. (2014) Hum Biol. 86, 7
576	Tanzania	Akie	37,38	-5,29	28	0,21	-14010 G>C rs145946881	Ranciaro et. al. (2014) Am J Hum Genet. 94, 496, and Tishkoff et al. (2007) Nat Genet. 39, 31
577	Tanzania	Burunge	35,92	-5,23	36	0,38	-14010 G>C rs145946881	Ranciaro et. al. (2014) Am J Hum Genet. 94, 496, and Tishkoff et al. (2007) Nat Genet. 39, 31
578	Tanzania	Chagga	38,05	-5,38	92	0,14	-14010 G>C rs145946881	Jones et al. (2015) Hum Genet. 134, 917
579	Tanzania	Datoga	35,17	-3,7	8	0,63	-14010 G>C rs145946881	Tishkoff et al. (2007) Nat Genet. 39, 31
580	Tanzania	Dorobo	34,89	-6,37	20	0,4	-14010 G>C rs145946881	Tishkoff et al. (2007) Nat Genet. 39, 31
581	Tanzania	Fiome	35,68	-4,42	22	0,55	-14010 G>C rs145946881	Tishkoff et al. (2007) Nat Genet. 39, 31
582	Tanzania	Hadza	35,17	-3,68	40	0	-14010 G>C rs145946881	Ranciaro et. al. (2014) Am J Hum Genet. 94, 496, and Tishkoff et al. (2007) Nat Genet. 39, 31
583	Tanzania	Iraqw	35,38	-3,52	52	0,52	-14010 G>C rs145946881	Ranciaro et. al. (2014) Am J Hum Genet. 94, 496, and Tishkoff et al. (2007) Nat Genet. 39, 31
584	Tanzania	Maasai (Tanzania)	34,85	-2,27	38	0,45	-14010 G>C rs145946881	Ranciaro et. al. (2014) Am J Hum Genet. 94, 496, and Tishkoff et al. (2007) Nat Genet. 39, 31
585	Tanzania	Mbugu	38,43	-4,85	60	0,31	-14010 G>C rs145946881	Ranciaro et. al. (2014) Am J Hum Genet. 94, 496, and Tishkoff et al. (2007) Nat Genet. 39, 31
586	Tanzania	Mbugwe	35,85	-3,79	24	0,29	-14010 G>C rs145946881	Ranciaro et. al. (2014) Am J Hum Genet. 94, 496, and Tishkoff et al. (2007) Nat Genet. 39, 31
587	Tanzania	Pare Tanzania	38,27	-8,57	20	0,1	-14010 G>C rs145946881	Ranciaro et. al. (2014) Am J Hum Genet. 94, 496, and Tishkoff et al. (2007) Nat Genet. 39, 31
588	Tanzania	Rangi	35,65	-4,31	70	0,3	-14010 G>C rs145946881	Ranciaro et. al. (2014) Am J Hum Genet. 94, 496, and Tishkoff et al. (2007) Nat Genet. 39, 31
589	Tanzania	Sambaa	38,43	-4,85	6	0	-14010 G>C rs145946881	Ranciaro et. al. (2014) Am J Hum Genet. 94, 496, and Tishkoff et al. (2007) Nat Genet. 39, 31
590	Tanzania	Sandawe	35,75	-5	62	0,15	-14010 G>C rs145946881	Ranciaro et. al. (2014) Am J Hum Genet. 94, 496, and Tishkoff et al. (2007) Nat Genet. 39, 31
592	Zambia	Nkoya	24,8	-14,97	32	0,03	-14010 G>C rs145946881	Macholdt et al. (2014) Curr Biol. 24, 875
593	Zambia	Tonga	26,49	-17,67	34	0	-14010 G>C rs145946881	Macholdt et al. (2014) Curr Biol. 24, 875
594	Afghanistan	Pashtuns/Afghans	68,36	33,56	32	0	-14010 G>C rs145946881	Liebert et al. (2017) Hum Genet
596	Afghanistan	Tadjiks	68,71	36,13	28	0	-14010 G>C rs145946881	Liebert et al. (2017) Hum Genet
598	Afghanistan	Uzbeks	67,64	35,5	54	0	-14010 G>C rs145946881	Liebert et al. (2017) Hum Genet
600	Armenia	Armenians	45,04	40,07	102	0	-14010 G>C rs145946881	Liebert et al. (2017) Hum Genet
601	Azerbaijan	Azeri	47,58	40,14	80	0	-14010 G>C rs145946881	Liebert et al. (2017) Hum Genet, Mulcare (2006) PhD thesis, UCL
607	China	Han	115,52	25,65	20	0	-14010 G>C rs145946881	Ranciaro et al. (2014) Am J Hum Genet. 94, 496
608	China	Han (coord da Floyd. Coriell)	115,52	25,65	20	0	-14010 G>C rs145946881	Ranciaro et al. (2014) Am J Hum Genet. 94, 496
611	China	Hezhen	132,5	47,7	196	0	-14010 G>C rs145946881	Xu et al. (2010) Scand J Gastroentero. 45, 168
613	China	Kazak	81,3	43,9	194	0	-14010 G>C rs145946881	Xu et al. (2010) Scand J Gastroentero. 45, 168
616	China	Man (Manchu)	123,2	40,2	216	0	-14010 G>C rs145946881	Xu et al. (2010) Scand J Gastroentero. 45, 168
620	China	Mongols	119,7	29,2	212	0	-14010 G>C rs145946881	Xu et al. (2010) Scand J Gastroentero. 45, 168
622	China	Northern Han	126,53	45,8	138	0	-14010 G>C rs145946881	Xu et al. (2010) Scand J Gastroentero. 45, 168
625	China	Oroqen	131	53,5	136	0	-14010 G>C rs145946881	Xu et al. (2010) Scand J Gastroentero. 45, 168
627	China	Tibetans (Nagqu)	92,07	31,48	418	0	-14010 G>C rs145946881	Peng et al. (2012) J Hum Genet. 57, 394
628	China	Tibetans (Shigatse)	88,88	29,27	572	0	-14010 G>C rs145946881	Peng et al. (2012) J Hum Genet. 57, 394
634	Georgia	Georgians	43,35	42,32	108	0	-14010 G>C rs145946881	Liebert et al. (2017) Hum Genet
635	India	Andaman and Nicobar Islands	92,8	12,5	68	0	-14010 G>C rs145946881	Galego Romero et al. (2012) Mol Biol Evol. 29, 249
636	India	Central	79,45	23,84	358	0	-14010 G>C rs145946881	Galego Romero et al. (2012) Mol Biol Evol. 29, 249
637	India	Dawoodi Bohra (Gujarat)	71,19	22,26	100	0	-14010 G>C rs145946881	Easwaarkanth et al. (2009) Eur J Hum Genet. 18, 354
638	India	Dawoodi Bohra (Tamil Nadu)	78,66	11,13	124	0	-14010 G>C rs145946881	Easwaarkanth et al. (2009) Eur J Hum Genet. 18, 354
639	India	East	85,02	20,8	620	0	-14010 G>C rs145946881	Galego Romero et al. (2012) Mol Biol Evol. 29, 249
640	India	Indian Shia	80,1	27,57	142	0	-14010 G>C rs145946881	Easwaarkanth et al. (2009) Eur J Hum Genet. 18, 354
641	India	Indian Sunni	80,1	27,57	164	0	-14010 G>C rs145946881	Easwaarkanth et al. (2009) Eur J Hum Genet. 18, 354
642	India	Iranian Shia	80,1	17,05	98	0	-14010 G>C rs145946881	Easwaarkanth et al. (2009) Eur J Hum Genet. 18, 354
643	India	Mappla	78,66	11,13	124	0	-14010 G>C rs145946881	Easwaarkanth et al. (2009) Eur J Hum Genet. 18, 354
644	India	North	76,78	30,75	580	0	-14010 G>C rs145946881	Galego Romero et al. (2012) Mol Biol Evol. 29, 249
645	India	North	77,2	28,6	120	0	-14010 G>C rs145946881	Liebert et al. (2017) Hum Genet, Mulcare (2006) PhD thesis, UCL
646	India	North (Lucknow)	80,95	26,85	154	0	-14010 G>C rs145946881	Babu et al. (2010) Am J Clin Nutr. 91, 140
647	India	North East	95	27,48	278	0	-14010 G>C rs145946881	Galego Romero et al. (2012) Mol Biol Evol. 29, 249
648	India	South	77,57	12,97	1728	0	-14010 G>C rs145946881	Galego Romero et al. (2012) Mol Biol Evol. 29, 249
649	India	South	80,28	13,08	102	0	-14010 G>C rs145946881	Liebert et al. (2017) Hum Genet
650	India	South-Indian (Bangalore)	77,59	12,97	152	0	-14010 G>C rs145946881	Babu et al. (2010) Am J Clin Nutr. 91, 140
651	India	West	73,68	24,58	936	0	-14010 G>C rs145946881	Galego Romero et al. (2012) Mol Biol Evol. 29, 249
653	Japan	Japanese from Osaka	138,24	36,21	84	0	-14010 G>C rs145946881	Liebert et al. (2017) Hum Genet
654	Mongolia	Khalka	99,05	47,38	114	0	-14010 G>C rs145946881	Liebert et al. (2017) Hum Genet
655	Mongolia	Mongols	106,92	47,92	52	0	-14010 G>C rs145946881	Liebert et al. (2017) Hum Genet
656	Nepal	Nepalese	84,12	28,39	38	0	-14010 G>C rs145946881	Liebert et al. (2017) Hum Genet
657	Nepal	Tharu	80,9	28,83	80	0	-14010 G>C rs145946881	Liebert et al. (2017) Hum Genet
665	Pakistan	Hazara	65,64	28,48	24	0	-14010 G>C rs145946881	Ranciaro et al. (2014) Am J Hum Genet. 94, 496
670	Pakistan	Kalash	71,78	35,78	32	0	-14010 G>C rs145946881	Ranciaro et al. (2014) Am J Hum Genet. 94, 496
684	Russia	North-Yakuts	146,19	70,77	22	0	-14010 G>C rs145946881	Liebert et al. (2017) Hum Genet
687	Russia	Yakuts	129,73	62,03	110	0	-14010 G>C rs145946881	Liebert et al. (2017) Hum Genet
689	Singapore	Han-Chinese	104,21	35,86	98	0	-14010 G>C rs145946881	Liebert et al. (2017) Hum Genet
691	Syria, Iraq, Lebanon, West Bank	Arabs	40	33	40	0	-14010 G>C rs145946881	Enattah et al. (2008) Am J Hum Genet. 82, 57
694	Uzbekistan	Uzbeks	64,59	41,38	76	0	-14010 G>C rs145946881	Liebert et al. (2017) Hum Genet
697	Belarus	Belarusians	27,95	53,71	100	0	-14010 G>C rs145946881	Liebert et al. (2017) Hum Genet
701	Estonia	Estonians	26,4	59,05	628	0	-14010 G>C rs145946881	Lember (2006) World J Gastroentero. 12, 7329.
702	Finland	Finns	28	65	1876	0	-14010 G>C rs145946881	Enattah et al. (2008) Am J Hum Genet. 82, 57
711	Germany	Germans	10,45	51,17	60	0	-14010 G>C rs145946881	Liebert et al. (2017) Hum Genet, Mulcare (2006) PhD thesis, UCL
712	Germany	Sorbs	14,31	51,26	64	0	-14010 G>C rs145946881	Liebert et al. (2017) Hum Genet
714	Greece	Greeks	21,83	39,07	120	0	-14010 G>C rs145946881	Liebert et al. (2017) Hum Genet, Mulcare (2006) PhD thesis, UCL
717	Ireland	Irish	-8	53,33	68	0	-14010 G>C rs145946881	Liebert et al. (2017) Hum Genet, Mulcare (2006) PhD thesis, UCL
722	Italy	Italians (from rome)	12,48	41,9	36	0	-14010 G>C rs145946881	Ranciaro et al. (2014) Am J Hum Genet. 94, 496
726	Italy	S. European*	12,48	41,9	66	0	-14010 G>C rs145946881	Ingram et al. (2007) Hum Genet. 120, 779
734	Italy	Tyroleans Bozen	11,35	46,5	80	0	-14010 G>C rs145946881	Liebert et al. (2017) Hum Genet
735	Italy	Tyroleans Gadertal	11,92	46,72	76	0	-14010 G>C rs145946881	Liebert et al. (2017) Hum Genet
736	Italy	Tyroleans Vinschgau	10,77	46,63	102	0	-14010 G>C rs145946881	Liebert et al. (2017) Hum Genet
737	Macedonia	Macedonians	21,75	41,61	100	0	-14010 G>C rs145946881	Liebert et al. (2017) Hum Genet
738	Mixed	N. European	15	54	110	0	-14010 G>C rs145946881	Ingram et al. (2007) Hum Genet. 120, 779
740	Netherlands	Frisians	5,8	53,2	58	0	-14010 G>C rs145946881	Liebert et al. (2017) Hum Genet
741	Norway	Norwegians	8,47	60,47	88	0	-14010 G>C rs145946881	Liebert et al. (2017) Hum Genet
746	Portugal	Portuguese	-8,22	39,4	96	0	-14010 G>C rs145946881	Liebert et al. (2017) Hum Genet
751	Romania	Romanians	24,97	45,94	118	0	-14010 G>C rs145946881	Liebert et al. (2017) Hum Genet
754	Russia	Erzya	43,58	54,21	42	0	-14010 G>C rs145946881	Liebert et al. (2017) Hum Genet
756	Russia	Moksha	44,07	54,24	32	0	-14010 G>C rs145946881	Liebert et al. (2017) Hum Genet
758	RUSSIA	Russian (Coriell)	37,62	55,75	14	0	-14010 G>C rs145946881	Ranciaro et al. (2014) Am J Hum Genet. 94, 496
759	Russia	Russians (Northwest)	40,53	64,53	298	0	-14010 G>C rs145946881	Khabarova et al. (2009) World J Gastroentero. 15, 1849
760	Russia	Russians Perm	56,25	58,01	46	0	-14010 G>C rs145946881	Liebert et al. (2017) Hum Genet
764	Spain	Catalans	1,52	41,59	58	0	-14010 G>C rs145946881	Liebert et al. (2017) Hum Genet
766	Spain	Spanish	-3,7	40,51	62	0	-14010 G>C rs145946881	Liebert et al. (2017) Hum Genet
767	Sweden	Northern European (Coriell)	17,63	59,85	74	0	-14010 G>C rs145946881	Ranciaro et al. (2014) Am J Hum Genet. 94, 496
768	Sweden	Sami	20,87	67,87	60	0	-14010 G>C rs145946881	Liebert et al. (2017) Hum Genet
770	Sweden	Swedes	15,01	60,03	74	0	-14010 G>C rs145946881	Liebert et al. (2017) Hum Genet
771	UK	Northern European ancestry	-0,12	51,51	102	0	-14010 G>C rs145946881	Liebert et al. (2017) Hum Genet, Mulcare (2006) PhD thesis, UCL
774	Ukraine	Ukrainians	31,17	48,38	74	0	-14010 G>C rs145946881	Liebert et al. (2017) Hum Genet
775	Cyprus	Greek-Cypriots	33,02	34,71	120	0	-14010 G>C rs145946881	Liebert et al. (2017) Hum Genet
777	Iran	Iranians	53,69	32,43	42	0	-14010 G>C rs145946881	Enattah et al. (2008) Am J Hum Genet. 82, 57
778	Iran	Iranians	53,69	32,43	154	0	-14010 G>C rs145946881	Liebert et al. (2017) Hum Genet, Mulcare (2006) PhD thesis, UCL
782	Israel	Bedouin Israeli	34,77	32,07	38	0	-14010 G>C rs145946881	Ingram et al. (2007) Hum Genet. 120, 779
783	Israel	Druze	34,77	32,07	28	0	-14010 G>C rs145946881	Ingram et al. (2007) Hum Genet. 120, 779
786	Israel	Urban Arabs	34,77	32,07	162	0	-14010 G>C rs145946881	Ingram et al. (2007) Hum Genet. 120, 779
787	Israel	Urban Arabs	34,77	32,07	84	0	-14010 G>C rs145946881	Liebert et al. (2017) Hum Genet
788	Israel/PAA	Palestinian Arabs	35,2	31,9	36	0	-14010 G>C rs145946881	Ingram et al. (2007) Hum Genet. 120, 779
789	Israel/PAA	Palestinians	34,47	31,5	44	0	-14010 G>C rs145946881	Ranciaro et al. (2014) Am J Hum Genet. 94, 496
790	Jordan	Jordanian	35,93	31,95	112	0	-14010 G>C rs145946881	Enattah et al. (2008) Am J Hum Genet. 82, 57
791	Jordan	Jordanian	36,24	30,59	46	0	-14010 G>C rs145946881	Ingram et al. (2007) Hum Genet. 120, 779
792	Kurwait	Ajman	48	28,83	74	0	-14010 G>C rs145946881	Hill et al. (2013) Am J Phys Anthr. 152, 140
793	Kuwait	Kuwaiti	47,48	29,31	66	0	-14010 G>C rs145946881	Liebert et al. (2017) Hum Genet
794	Kuwait	Mutran	47,94	29,24	58	0	-14010 G>C rs145946881	Hill et al. (2013) Am J Phys Anthr. 152, 140
795	Lebanon	Lebanese	35,49	33,89	48	0	-14010 G>C rs145946881	Ranciaro et al. (2014) Am J Hum Genet. 94, 496
796	Oman	Arabs of Northern Oman	57,01	23,88	684	0	-14010 G>C rs145946881	Al-Abri et al. (2012) Hum Biol. 84, 271
797	Oman	Dhofaris Arabs of Southern Oman	54,43	18,4	420	0	-14010 G>C rs145946881	Al-Abri et al. (2012) Hum Biol. 84, 271
798	Oman	Omani	58,5	23,53	104	0	-14010 G>C rs145946881	Al-Abri et al. (2013) Oman Med J. 28, 341
799	Saudi Arabia	Bedouin	45	23	94	0	-14010 G>C rs145946881	Ingram et al. (2007) Hum Genet. 120, 779
800	Saudi Arabia	Central	46,72	24,71	180	0	-14010 G>C rs145946881	Imtiaz et al. (2007) J Med Genet. 44, e89
801	Saudi Arabia	Eastern	50,68	22,3	164	0	-14010 G>C rs145946881	Imtiaz et al. (2007) J Med Genet. 44, e89
802	Saudi Arabia	Northern	39,32	29,89	164	0	-14010 G>C rs145946881	Imtiaz et al. (2007) J Med Genet. 44, e89
803	Saudi Arabia	Southern	44,13	17,49	184	0	-14010 G>C rs145946881	Imtiaz et al. (2007) J Med Genet. 44, e89
804	Saudi Arabia	Western	39,82	21,42	172	0	-14010 G>C rs145946881	Imtiaz et al. (2007) J Med Genet. 44, e89
805	Saudi Arabia	Arabs	45	23	248	0	-14010 G>C rs145946881	Enattah et al. (2008) Am J Hum Genet. 82, 57
807	Syria	Syrians	39	34,8	140	0	-14010 G>C rs145946881	Liebert et al. (2017) Hum Genet
809	Turkey	Anatolian-Turks	31,33	38,99	116	0	-14010 G>C rs145946881	Liebert et al. (2017) Hum Genet
810	Yemen	Yemen (judeo-yemen)	44,21	15,35	46	0	-14010 G>C rs145946881	Ranciaro et al. (2014) Am J Hum Genet. 94, 496
811	Yemen	Yemeni (Sana'a University)	44,21	15,35	478	0	-14010 G>C rs145946881	Al-Abri et al. (2012) Hum Biol. 84, 271
812	Yemen	Yemeni_Hadramaut	49,37	16,93	166	0,01	-14010 G>C rs145946881	Liebert et al. (2017) Hum Genet
813	Yemen	Yemeni_Sena	44,21	15,35	68	0	-14010 G>C rs145946881	Liebert et al. (2017) Hum Genet
814	Yemen	Yemenis 1	44,18	13,32	86	0,01	-14010 G>C rs145946881	Priehodová et al. (2014) Hum Biol. 86, 7
815	Yemen	Yemenis 2	43	14,82	132	0,01	-14010 G>C rs145946881	Priehodová et al. (2014) Hum Biol. 86, 7
816	Yemen	Yemenis 3	43,6	15,7	68	0	-14010 G>C rs145946881	Priehodová et al, (2014) Hum Biol. 86, 7
817	Yemen	Yemenis 4	48,74	15,93	80	0	-14010 G>C rs145946881	Priehodová et al. (2014) Hum Biol. 86, 7
818	Yemen	Yemenis 5	53,85	12,5	130	0	-14010 G>C rs145946881	Priehodová et al. (2014) Hum Biol. 86, 7
822	Algeria	Mozabite Berbers	3,67	32,49	44	0	-14009 T>G ss820486563	Ranciaro et al. (2014) Am J Hum Genet. 94, 496
823	Angola	!Xun	17,7	-14,66	40	0	-14009 T>G ss820486563	Breton et al. (2014) Curr Biol. 24, 852
824	Angola	!Xuun	15,99	-16,34	72	0	-14009 T>G ss820486563	Pinto et al. (2016) Am J Phys Anthropol. 161, 436
825	Angola	Himba	12,58	-16,98	138	0	-14009 T>G ss820486563	Pinto et al. (2016) Am J Phys Anthropol. 161, 436
827	Angola	Kuvale	12,95	-15,64	162	0	-14009 T>G ss820486563	Pinto et al. (2016) Am J Phys Anthropol. 161, 436
828	Angola	Kwepe	12,11	-15,78	68	0	-14009 T>G ss820486563	Pinto et al. (2016) Am J Phys Anthropol. 161, 436
829	Angola	Kwisi	12,62	-15,92	40	0	-14009 T>G ss820486563	Pinto et al. (2016) Am J Phys Anthropol. 161, 436
832	Angola	Tjimba	12,65	-17,06	30	0	-14009 T>G ss820486563	Pinto et al. (2016) Am J Phys Anthropol. 161, 436
833	Angola	Twa	13,44	-16,7	36	0	-14009 T>G ss820486563	Pinto et al. (2016) Am J Phys Anthropol. 161, 436
834	Angola, Namibia Botswana	Khwe	23,57	-17,87	38	0	-14009 T>G ss820486563	Breton et al. (2014) Curr Biol. 24, 852
835	Botswana	/Gui and //Ganab	24,05	-23,42	40	0	-14009 T>G ss820486563	Breton et al. (2014) Curr Biol. 24, 852
836	Botswana	Buga	22,31	-18,48	18	0	-14009 T>G ss820486563	Macholdt et al. (2014) Curr Biol. 24, 875
837	Botswana	G|ui	22,69	-22,05	34	0	-14009 T>G ss820486563	Macholdt et al. (2014) Curr Biol. 24, 875
838	Botswana	Gǁana	22,69	-22,05	20	0	-14009 T>G ss820486563	Macholdt et al. (2014) Curr Biol. 24, 875
839	Botswana	Ju|'hoan_North	21,24	-20,24	42	0	-14009 T>G ss820486563	Macholdt et al. (2014) Curr Biol. 24, 875
840	Botswana	Ju|'hoan_South	21,24	-20,24	52	0	-14009 T>G ss820486563	Macholdt et al. (2014) Curr Biol. 24, 875
841	Botswana	Kgalagadi	23,02	-24,89	40	0	-14009 T>G ss820486563	Macholdt et al. (2014) Curr Biol. 24, 875
842	Botswana	Naro	21,37	-22,01	38	0	-14009 T>G ss820486563	Macholdt et al. (2014) Curr Biol. 24, 875
843	Botswana	Shua	24,95	-20,8	54	0	-14009 T>G ss820486563	Macholdt et al. (2014) Curr Biol. 24, 875
844	Botswana	Taa_East	23,02	-24,89	22	0	-14009 T>G ss820486563	Macholdt et al. (2014) Curr Biol. 24, 875
845	Botswana	Taa_North	21,41	-22,96	22	0	-14009 T>G ss820486563	Macholdt et al. (2014) Curr Biol. 24, 875
846	Botswana	Taa_West	20,18	-23,79	40	0	-14009 T>G ss820486563	Macholdt et al. (2014) Curr Biol. 24, 875
847	Botswana	Tshwa	24,95	-20,8	30	0	-14009 T>G ss820486563	Macholdt et al. (2014) Curr Biol. 24, 875
848	Botswana	Tswana	25,9	-23,71	36	0	-14009 T>G ss820486563	Macholdt et al. (2014) Curr Biol. 24, 875
849	Botswana	ǁAni	22,31	-18,48	22	0	-14009 T>G ss820486563	Macholdt et al. (2014) Curr Biol. 24, 875
850	Botswana	ǂHoan	23,02	-24,89	14	0	-14009 T>G ss820486563	Macholdt et al. (2014) Curr Biol. 24, 875
851	Cameroon	Arabic Baggara	14,67	11,33	62	0,02	-14009 T>G ss820486563	Ranciaro et al. (2014) Am J Hum Genet. 94, 496
852	Cameroon	Bakola	10,42	3,08	56	0	-14009 T>G ss820486563	Ranciaro et al. (2014) Am J Hum Genet. 94, 496
853	Cameroon	Fulani	14,15	11,05	102	0	-14009 T>G ss820486563	Ingram et al. (2007) Hum Genet. 120, 779
854	Cameroon	Fulani	14,5	10,5	48	0	-14009 T>G ss820486563	Ranciaro et al. (2014) Am J Hum Genet. 94, 496
857	Cameroon	Mambila	12,5	6	134	0	-14009 T>G ss820486563	Jones et al. (2015) Hum Genet. 134, 917
858	Cameroon	Mandara	14,24	10,98	42	0	-14009 T>G ss820486563	Ranciaro et al. (2014) Am J Hum Genet. 94, 496
860	Cameroon	Ouldoume	14,24	10,98	36	0	-14009 T>G ss820486563	Ranciaro et al. (2014) Am J Hum Genet. 94, 496
861	Cameroon	Pygmy	14,75	2,92	36	0	-14009 T>G ss820486563	Jones et al. (2015) Hum Genet. 134, 917
862	Cameroon	Shuwa Arabs	14,5	13	124	0	-14009 T>G ss820486563	Jones et al. (2015) Hum Genet. 134, 917
864	Chad	Abbala	15,31	14,12	54	0,04	-14009 T>G ss820486563	Priehodová et al. (2014) Hum Biol. 86, 7
866	Chad	Boulala	17,54	12,89	44	0	-14009 T>G ss820486563	Ranciaro et al. (2014) Am J Hum Genet. 94, 496
867	Chad	Laka	15,97	7,88	46	0	-14009 T>G ss820486563	Ranciaro et al. (2014) Am J Hum Genet. 94, 496
868	Chad	Ngambay	16,32	8,98	48	0	-14009 T>G ss820486563	Ranciaro et al. (2014) Am J Hum Genet. 94, 496
869	Congo	Brazzaville	15,28	-4,27	104	0	-14009 T>G ss820486563	Jones et al. (2015) Hum Genet. 134, 917
870	Congo	Manyanga	14,16	-4,91	22	0	-14009 T>G ss820486563	Breton et al. (2014) Curr Biol. 24, 852
871	Congo	Mbuti	29,97	1,85	30	0	-14009 T>G ss820486563	Ranciaro et al. (2014) Am J Hum Genet. 94, 496
872	Egypt	Egyptian Arabs	28,66	28,02	68	0,06	-14009 T>G ss820486563	Priehodová et al. (2014) Hum Biol. 86, 7
873	Ethiopia	Afar	41,36	11,6	152	0,01	-14009 T>G ss820486563	Jones et al. (2015) Hum Genet. 134, 917
874	Ethiopia	Amhara	38,66	9,87	152	0,03	-14009 T>G ss820486563	Jones et al. (2015) Hum Genet. 134, 917
875	Ethiopia	Amhara (phenotyped)	38,66	9,87	108	0,05	-14009 T>G ss820486563	Jones et al. (2013) Am J Hum Genet. 93, 538
877	Ethiopia	Anuak	34,41	7,95	138	0	-14009 T>G ss820486563	Jones et al. (2015) Hum Genet. 134, 917
878	Ethiopia	Beta Israel (Ethiopian Jews)	37,47	12,6	36	0	-14009 T>G ss820486563	Ranciaro et al. (2014) Am J Hum Genet. 94, 496
879	Ethiopia	Maale	36,64	5,71	132	0,05	-14009 T>G ss820486563	Jones et al. (2015) Hum Genet. 134, 917
880	Ethiopia	Manjo	36,23	7,27	80	0,03	-14009 T>G ss820486563	Jones et al. (2015) Hum Genet. 134, 917
881	Ethiopia	Nuer	34,58	8,25	74	0	-14009 T>G ss820486563	Jones et al. (2015) Hum Genet. 134, 917
882	Ethiopia	Oromo	37,31	7,84	152	0,03	-14009 T>G ss820486563	Jones et al. (2015) Hum Genet. 134, 917
883	Ethiopia	Shabo	35,41	7,56	48	0	-14009 T>G ss820486563	Jones et al. (2015) Hum Genet. 134, 917
884	Ethiopia	Somali	41,87	9,58	74	0,01	-14009 T>G ss820486563	Ingram (2009) J Mol Evol. 69, 579
885	Ethiopia	Somali (phenotyped)	41,87	9,58	188	0,02	-14009 T>G ss820486563	Ingram (2009) J Mol Evol. 69, 579, corrected Liebert
886	Ethiopia	Suri	35,59	7	100	0	-14009 T>G ss820486563	Jones et al. (2015) Hum Genet. 134, 917
887	Ethiopia	Oromo (phenotyped)	37,31	7,84	150	0,03	-14009 T>G ss820486563	Jones et al. (2013) Am J Hum Genet. 93, 538
888	Ethiopia	Tigray	39,47	13,5	88	0,03	-14009 T>G ss820486563	Jones et al. (2013) Am J Hum Genet. 93, 538
889	Ethiopia	Wolayta	37,76	6,84	52	0,04	-14009 T>G ss820486563	Jones et al. (2013) Am J Hum Genet. 93, 538
891	Ghana	Asante	-0,55	6,17	70	0	-14009 T>G ss820486563	Jones et al. (2015) Hum Genet. 134, 917
892	Ghana	Builsa	-1,29	10,53	42	0	-14009 T>G ss820486563	Jones et al. (2015) Hum Genet. 134, 917
893	Kenya	Bajun	40,12	-3,22	10	0	-14009 T>G ss820486563	Ranciaro et al. (2014) Am J Hum Genet. 94, 496
894	Kenya	Boni	40,49	-2,21	48	0	-14009 T>G ss820486563	Ranciaro et al. (2014) Am J Hum Genet. 94, 496
895	Kenya	Borana	38,02	2,33	34	0	-14009 T>G ss820486563	Ranciaro et. al. (2014) Am J Hum Genet. 94, 496, and Tishkoff et al. (2007) Nat Genet. 39, 31
896	Kenya	Burji	37,78	5,6	16	0	-14009 T>G ss820486563	Ranciaro et. al. (2014) Am J Hum Genet. 94, 496, and Tishkoff et al. (2007) Nat Genet. 39, 31
897	Kenya	Dikri Maasai	37,16	0,4	2	0	-14009 T>G ss820486563	Ranciaro et al. (2014) Am J Hum Genet. 94, 496
898	Kenya	Elmolo	36,68	2,83	32	0	-14009 T>G ss820486563	Ranciaro et. al. (2014) Am J Hum Genet. 94, 496, and Tishkoff et al. (2007) Nat Genet. 39, 31
899	Kenya	Gabra/Gabramigos	37,07	3,32	82	0	-14009 T>G ss820486563	Ranciaro et. al. (2014) Am J Hum Genet. 94, 496, and Tishkoff et al. (2007) Nat Genet. 39, 31
900	Kenya	Garreh	39,24	3,47	38	0	-14009 T>G ss820486563	Ranciaro et al. (2014) Am J Hum Genet. 94, 496
901	Kenya	Il'gwesi Maasai	37,14	0,37	22	0	-14009 T>G ss820486563	Ranciaro et. al. (2014) Am J Hum Genet. 94, 496, and Tishkoff et al. (2007) Nat Genet. 39, 31
902	Kenya	Ilchamus Maasai	36,08	0,51	20	0	-14009 T>G ss820486563	Ranciaro et. al. (2014) Am J Hum Genet. 94, 496, and Tishkoff et al. (2007) Nat Genet. 39, 31
903	Kenya	Kikuyu	37,15	-0,72	14	0	-14009 T>G ss820486563	Ranciaro et. al. (2014) Am J Hum Genet. 94, 496, and Tishkoff et al. (2007) Nat Genet. 39, 31
904	Kenya	Konso	37,48	5,25	24	0	-14009 T>G ss820486563	Ranciaro et. al. (2014) Am J Hum Genet. 94, 496, and Tishkoff et al. (2007) Nat Genet. 39, 31
905	Kenya	Luo	34,53	-0,11	44	0	-14009 T>G ss820486563	Ranciaro et al. (2014) Am J Hum Genet. 94, 496
906	Kenya	Marakwet	35,26	1,09	14	0	-14009 T>G ss820486563	Ranciaro et. al. (2014) Am J Hum Genet. 94, 496, and Tishkoff et al. (2007) Nat Genet. 39, 31
907	Kenya	Mumonyot Maasai	37,14	0,43	14	0	-14009 T>G ss820486563	Ranciaro et. al. (2014) Am J Hum Genet. 94, 496, and Tishkoff et al. (2007) Nat Genet. 39, 31
909	Kenya	Ogiek	35,83	-0,37	22	0	-14009 T>G ss820486563	Ranciaro et. al. (2014) Am J Hum Genet. 94, 496, and Tishkoff et al. (2007) Nat Genet. 39, 31
910	Kenya	Orma	40,44	-2,39	48	0	-14009 T>G ss820486563	Ranciaro et al. (2014) Am J Hum Genet. 94, 496
911	Kenya	Pare Kenya	37,76	-3,48	36	0	-14009 T>G ss820486563	Ranciaro et al. (2014) Am J Hum Genet. 94, 496
912	Kenya	Pokomo	40,12	-3,22	14	0	-14009 T>G ss820486563	Ranciaro et al. (2014) Am J Hum Genet. 94, 496
913	Kenya	Pokot	36,09	0,68	28	0	-14009 T>G ss820486563	Ranciaro et. al. (2014) Am J Hum Genet. 94, 496, and Tishkoff et al. (2007) Nat Genet. 39, 31
915	Kenya	Rendille	37,58	2,51	24	0	-14009 T>G ss820486563	Ranciaro et. al. (2014) Am J Hum Genet. 94, 496, and Tishkoff et al. (2007) Nat Genet. 39, 31
916	Kenya	Sabaot	35,26	1,09	12	0	-14009 T>G ss820486563	Ranciaro et. al. (2014) Am J Hum Genet. 94, 496, and Tishkoff et al. (2007) Nat Genet. 39, 31
917	Kenya	Samburu	36,7	1,1	18	0	-14009 T>G ss820486563	Ranciaro et. al. (2014) Am J Hum Genet. 94, 496, and Tishkoff et al. (2007) Nat Genet. 39, 31
918	Kenya	Sanye	40,5	-2,37	28	0	-14009 T>G ss820486563	Ranciaro et al. (2014) Am J Hum Genet. 94, 496
919	Kenya	Sengwer	35,26	1,09	32	0	-14009 T>G ss820486563	Ranciaro et. al. (2014) Am J Hum Genet. 94, 496, and Tishkoff et al. (2007) Nat Genet. 39, 31
920	Kenya	Taita	38,29	-3,4	20	0	-14009 T>G ss820486563	Ranciaro et al. (2014) Am J Hum Genet. 94, 496
921	Kenya	Tugen	35,85	0,52	30	0	-14009 T>G ss820486563	Ranciaro et. al. (2014) Am J Hum Genet. 94, 496, and Tishkoff et al. (2007) Nat Genet. 39, 31
922	Kenya	Turkana	35,99	0,48	26	0	-14009 T>G ss820486563	Ranciaro et. al. (2014) Am J Hum Genet. 94, 496, and Tishkoff et al. (2007) Nat Genet. 39, 31
923	Kenya	Wata	37,07	3,32	44	0	-14009 T>G ss820486563	Ranciaro et. al. (2014) Am J Hum Genet. 94, 496, and Tishkoff et al. (2007) Nat Genet. 39, 31
924	Kenya	Yaaku	37,18	0,45	28	0	-14009 T>G ss820486563	Ranciaro et. al. (2014) Am J Hum Genet. 94, 496, and Tishkoff et al. (2007) Nat Genet. 39, 31
927	Malawi	Chewa	33,78	-13,98	100	0	-14009 T>G ss820486563	Jones et al. (2015) Hum Genet. 134, 917
935	Mosambique	Makua	39,36	-15,15	28	0	-14009 T>G ss820486563	Pinto et al. (2016) Am J Phys Anthropol. 161, 436
936	Mosambique	Nyanja	34,1	-14,92	22	0	-14009 T>G ss820486563	Pinto et al. (2016) Am J Phys Anthropol. 161, 436
937	Mosambique	Shangaan	32,89	-24,35	46	0	-14009 T>G ss820486563	Pinto et al. (2016) Am J Phys Anthropol. 161, 436
938	Mosambique	Tswa	34,89	-21,91	36	0	-14009 T>G ss820486563	Pinto et al. (2016) Am J Phys Anthropol. 161, 436
939	Mosambique	Yao	35,75	-12,81	30	0	-14009 T>G ss820486563	Pinto et al. (2016) Am J Phys Anthropol. 161, 436
941	Mozambique	Sena	35,05	-17,44	136	0	-14009 T>G ss820486563	Jones et al. (2015) Hum Genet. 134, 917
942	Namibia	!Xuun	18,78	-19,05	38	0	-14009 T>G ss820486563	Macholdt et al. (2014) Curr Biol. 24, 875
943	Namibia	Damara	16,23	-20,35	68	0	-14009 T>G ss820486563	Macholdt et al. (2014) Curr Biol. 24, 875
944	Namibia	Haiǁom	16,23	-20,35	80	0	-14009 T>G ss820486563	Macholdt et al. (2014) Curr Biol. 24, 875
945	Namibia	Herero	17,04	-21,5	42	0	-14009 T>G ss820486563	Macholdt et al. (2014) Curr Biol. 24, 875
946	Namibia	Herero (southwestern Bantu speakers)	17,07	-22,56	28	0	-14009 T>G ss820486563	Breton et al. (2014) Curr Biol. 24, 852
947	Namibia	Himba	13,94	-18,84	32	0	-14009 T>G ss820486563	Macholdt et al. (2014) Curr Biol. 24, 875
948	Namibia	Ju/’hoansi	20,5	-19,6	40	0	-14009 T>G ss820486563	Breton et al. (2014) Curr Biol. 24, 852
949	Namibia	Nama	17,07	-22,56	44	0	-14009 T>G ss820486563	Breton et al. (2014) Curr Biol. 24, 852
950	Namibia	Nama	17,55	-24,69	50	0	-14009 T>G ss820486563	Macholdt et al. (2014) Curr Biol. 24, 875
952	Namibia	San	18,19	-25,6	34	0	-14009 T>G ss820486563	Jones et al. (2015) Hum Genet. 134, 917
953	Namibia	San (CEPH)	20	-21	10	0	-14009 T>G ss820486563	Ranciaro et al. (2014) Am J Hum Genet. 94, 496
954	Namibia	Wambo	16,58	-17,63	16	0	-14009 T>G ss820486563	Macholdt et al. (2014) Curr Biol. 24, 875
955	Namibia	ǁXo	23,39	-17,96	38	0	-14009 T>G ss820486563	Macholdt et al. (2014) Curr Biol. 24, 875
956	Nigeria	Shuwa Arabs	14,19	12,34	106	0,01	-14009 T>G ss820486563	Priehodová et al. (2014) Hum Biol. 86, 7
958	Nigeria	Yoruba	4	8	52	0	-14009 T>G ss820486563	Ranciaro et al. (2014) Am J Hum Genet. 94, 496
960	Senegal	Mandjak	-15,88	12,99	114	0	-14009 T>G ss820486563	Jones et al. (2015) Hum Genet. 134, 917
961	Senegal	Wolof	-17,45	14,69	138	0	-14009 T>G ss820486563	Jones et al. (2015) Hum Genet. 134, 917
963	South Africa	!Xhosa	29	-31,5	42	0	-14009 T>G ss820486563	Ranciaro et al. (2014) Am J Hum Genet. 94, 496
964	South Africa	!Xun/Khoe	24,03	-28,68	22	0	-14009 T>G ss820486563	Ranciaro et al. (2014) Am J Hum Genet. 94, 496
965	South Africa	Askham Coloured	20,78	-26,98	40	0	-14009 T>G ss820486563	Breton et al. (2014) Curr Biol. 24, 852
967	South Africa	Colesberg Coloured	25,07	-30,69	40	0	-14009 T>G ss820486563	Breton et al. (2014) Curr Biol. 24, 852
968	South Africa	Karretjie	25,07	-30,69	40	0	-14009 T>G ss820486563	Breton et al. (2014) Curr Biol. 24, 852
969	South Africa	Khomani	20,78	-26,98	40	0	-14009 T>G ss820486563	Breton et al. (2014) Curr Biol. 24, 852
971	South Africa	Sotho-Tswana	27,67	-28,55	32	0	-14009 T>G ss820486563	Breton et al. (2014) Curr Biol. 24, 852
972	South Africa	South Africans	28,23	-25,71	40	0	-14009 T>G ss820486563	Jones et al. (2015) Hum Genet. 134, 917
973	South Africa	South Bantu (CEPH-HGDP)	24,25	-25,63	16	0	-14009 T>G ss820486563	Ranciaro et al. (2014) Am J Hum Genet. 94, 496
974	South Africa	Venda	30,48	-22,95	36	0	-14009 T>G ss820486563	Ranciaro et al. (2014) Am J Hum Genet. 94, 496
975	South Africa	Wellington Coloured	19,01	-33,64	40	0	-14009 T>G ss820486563	Breton et al. (2014) Curr Biol. 24, 852
977	South Africa	Zulu	30,96	-27,91	50	0	-14009 T>G ss820486563	Breton et al. (2014) Curr Biol. 24, 852
981	Sudan	Beja Banuamir	36,4	15,46	12	0,24	-14009 T>G ss820486563	Ranciaro et. al. (2014) Am J Hum Genet. 94, 496, and Tishkoff et al. (2007) Nat Genet. 39, 31
982	Sudan	Beja Hadandawa	36,4	15,46	22	0,24	-14009 T>G ss820486563	Ranciaro et. al. (2014) Am J Hum Genet. 94, 496, and Tishkoff et al. (2007) Nat Genet. 39, 31
984	Sudan	Beni Amer	37,22	19,62	154	0,12	-14009 T>G ss820486563	Jones et al. (2015) Hum Genet. 134, 917
987	Sudan	Dinka	28,5	8,5	18	0	-14009 T>G ss820486563	Ranciaro et. al. (2014) Am J Hum Genet. 94, 496, and Tishkoff et al. (2007) Nat Genet. 39, 31
989	Sudan	Dunglawi	30	20	12	0	-14009 T>G ss820486563	Ingram et al. (2007) Hum Genet. 120, 779
995	Sudan	Jaali	33,43	16,69	172	0,06	-14009 T>G ss820486563	Ingram et al. (2007) Hum Genet. 120, 779 , corrected Jones et al. (2015) Hum Genet. 134, 917
1002	Sudan	Nuer	32	8	10	0	-14009 T>G ss820486563	Ranciaro et. al. (2014) Am J Hum Genet. 94, 496, and Tishkoff et al. (2007) Nat Genet. 39, 31
1003	Sudan	Nyimang	30,75	12,45	12	0	-14009 T>G ss820486563	Ranciaro et al. (2014) Am J Hum Genet. 94, 496
1004	Sudan	Rashaayda	36,3	15,35	104	0	-14009 T>G ss820486563	Priehodová et al. (2014) Hum Biol. 86, 7
1005	Sudan	Shaigi	30	20	18	0,17	-14009 T>G ss820486563	Ingram et al. (2007) Hum Genet. 120, 779,corr Jones et al (2015) Hum Genet. 134, 917
1006	Sudan	Shillook	31,66	9,54	16	0	-14009 T>G ss820486563	Ranciaro et. al. (2014) Am J Hum Genet. 94, 496, and Tishkoff et al. (2007) Nat Genet. 39, 31
1009	Sudan	Sudanese Arabs	30,55	19,88	92	0,13	-14009 T>G ss820486563	Priehodová et al. (2014) Hum Biol. 86, 7
1010	Tanzania	Akie	37,38	-5,29	28	0	-14009 T>G ss820486563	Ranciaro et. al. (2014) Am J Hum Genet. 94, 496, and Tishkoff et al. (2007) Nat Genet. 39, 31
1011	Tanzania	Burunge	35,92	-5,23	36	0	-14009 T>G ss820486563	Ranciaro et. al. (2014) Am J Hum Genet. 94, 496, and Tishkoff et al. (2007) Nat Genet. 39, 31
1012	Tanzania	Chagga	38,05	-5,38	92	0	-14009 T>G ss820486563	Jones et al. (2015) Hum Genet. 134, 917
1016	Tanzania	Hadza	35,17	-3,68	40	0	-14009 T>G ss820486563	Ranciaro et. al. (2014) Am J Hum Genet. 94, 496, and Tishkoff et al. (2007) Nat Genet. 39, 31
1017	Tanzania	Iraqw	35,38	-3,52	52	0	-14009 T>G ss820486563	Ranciaro et. al. (2014) Am J Hum Genet. 94, 496, and Tishkoff et al. (2007) Nat Genet. 39, 31
1018	Tanzania	Maasai (Tanzania)	34,85	-2,27	38	0	-14009 T>G ss820486563	Ranciaro et. al. (2014) Am J Hum Genet. 94, 496, and Tishkoff et al. (2007) Nat Genet. 39, 31
1019	Tanzania	Mbugu	38,43	-4,85	60	0	-14009 T>G ss820486563	Ranciaro et. al. (2014) Am J Hum Genet. 94, 496, and Tishkoff et al. (2007) Nat Genet. 39, 31
1020	Tanzania	Mbugwe	35,85	-3,79	24	0	-14009 T>G ss820486563	Ranciaro et. al. (2014) Am J Hum Genet. 94, 496, and Tishkoff et al. (2007) Nat Genet. 39, 31
1021	Tanzania	Pare Tanzania	38,27	-8,57	20	0	-14009 T>G ss820486563	Ranciaro et. al. (2014) Am J Hum Genet. 94, 496, and Tishkoff et al. (2007) Nat Genet. 39, 31
1022	Tanzania	Rangi	35,65	-4,31	70	0	-14009 T>G ss820486563	Ranciaro et. al. (2014) Am J Hum Genet. 94, 496, and Tishkoff et al. (2007) Nat Genet. 39, 31
1023	Tanzania	Sambaa	38,43	-4,85	6	0	-14009 T>G ss820486563	Ranciaro et. al. (2014) Am J Hum Genet. 94, 496, and Tishkoff et al. (2007) Nat Genet. 39, 31
1024	Tanzania	Sandawe	35,75	-5	62	0	-14009 T>G ss820486563	Ranciaro et. al. (2014) Am J Hum Genet. 94, 496, and Tishkoff et al. (2007) Nat Genet. 39, 31
1026	Zambia	Nkoya	24,8	-14,97	32	0	-14009 T>G ss820486563	Macholdt et al. (2014) Curr Biol. 24, 875
1027	Zambia	Tonga	26,49	-17,67	34	0	-14009 T>G ss820486563	Macholdt et al. (2014) Curr Biol. 24, 875
1028	Afghanistan	Pashtuns/Afghans	68,36	33,56	32	0	-14009 T>G ss820486563	Liebert et al. (2017) Hum Genet
1030	Afghanistan	Tadjiks	68,71	36,13	28	0	-14009 T>G ss820486563	Liebert et al. (2017) Hum Genet
1032	Afghanistan	Uzbeks	67,64	35,5	54	0	-14009 T>G ss820486563	Liebert et al. (2017) Hum Genet
1034	Armenia	Armenians	45,04	40,07	102	0	-14009 T>G ss820486563	Liebert et al. (2017) Hum Genet
1035	Azerbaijan	Azeri	47,58	40,14	80	0	-14009 T>G ss820486563	Liebert et al. (2017) Hum Genet, Mulcare (2006) PhD thesis, UCL
1041	China	Han	115,52	25,65	20	0	-14009 T>G ss820486563	Ranciaro et al. (2014) Am J Hum Genet. 94, 496
1042	China	Han (coord da Floyd. Coriell)	115,52	25,65	20	0	-14009 T>G ss820486563	Ranciaro et al. (2014) Am J Hum Genet. 94, 496
1068	Georgia	Georgians	43,35	42,32	108	0	-14009 T>G ss820486563	Liebert et al. (2017) Hum Genet
1069	India	Andaman and Nicobar Islands	92,8	12,5	68	0	-14009 T>G ss820486563	Galego Romero et al. (2012) Mol Biol Evol. 29, 249
1070	India	Central	79,45	23,84	358	0	-14009 T>G ss820486563	Galego Romero et al. (2012) Mol Biol Evol. 29, 249
1073	India	East	85,02	20,8	620	0	-14009 T>G ss820486563	Galego Romero et al. (2012) Mol Biol Evol. 29, 249
1078	India	North	76,78	30,75	580	0	-14009 T>G ss820486563	Galego Romero et al. (2012) Mol Biol Evol. 29, 249
1079	India	North	77,2	28,6	120	0	-14009 T>G ss820486563	Liebert et al. (2017) Hum Genet, Mulcare (2006) PhD thesis, UCL
1081	India	North East	95	27,48	278	0	-14009 T>G ss820486563	Galego Romero et al. (2012) Mol Biol Evol. 29, 249
1082	India	South	77,57	12,97	1728	0	-14009 T>G ss820486563	Galego Romero et al. (2012) Mol Biol Evol. 29, 249
1083	India	South	80,28	13,08	102	0	-14009 T>G ss820486563	Liebert et al. (2017) Hum Genet
1085	India	West	73,68	24,58	936	0	-14009 T>G ss820486563	Galego Romero et al. (2012) Mol Biol Evol. 29, 249
1087	Japan	Japanese from Osaka	138,24	36,21	84	0	-14009 T>G ss820486563	Liebert et al. (2017) Hum Genet
1088	Mongolia	Khalka	99,05	47,38	114	0	-14009 T>G ss820486563	Liebert et al. (2017) Hum Genet
1089	Mongolia	Mongols	106,92	47,92	52	0	-14009 T>G ss820486563	Liebert et al. (2017) Hum Genet
1090	Nepal	Nepalese	84,12	28,39	38	0	-14009 T>G ss820486563	Liebert et al. (2017) Hum Genet
1091	Nepal	Tharu	80,9	28,83	80	0	-14009 T>G ss820486563	Liebert et al. (2017) Hum Genet
1099	Pakistan	Hazara	65,64	28,48	24	0,01	-14009 T>G ss820486563	Ranciaro et al. (2014) Am J Hum Genet. 94, 496
1104	Pakistan	Kalash	71,78	35,78	32	0,01	-14009 T>G ss820486563	Ranciaro et al. (2014) Am J Hum Genet. 94, 496
1118	Russia	North-Yakuts	146,19	70,77	22	0	-14009 T>G ss820486563	Liebert et al. (2017) Hum Genet
1121	Russia	Yakuts	129,73	62,03	110	0	-14009 T>G ss820486563	Liebert et al. (2017) Hum Genet
1123	Singapore	Han-Chinese	104,21	35,86	98	0	-14009 T>G ss820486563	Liebert et al. (2017) Hum Genet
1128	Uzbekistan	Uzbeks	64,59	41,38	76	0	-14009 T>G ss820486563	Liebert et al. (2017) Hum Genet
1131	Belarus	Belarusians	27,95	53,71	100	0	-14009 T>G ss820486563	Liebert et al. (2017) Hum Genet
1145	Germany	Germans	10,45	51,17	60	0	-14009 T>G ss820486563	Liebert et al. (2017) Hum Genet, Mulcare (2006) PhD thesis, UCL
1146	Germany	Sorbs	14,31	51,26	64	0	-14009 T>G ss820486563	Liebert et al. (2017) Hum Genet
1148	Greece	Greeks	21,83	39,07	120	0	-14009 T>G ss820486563	Liebert et al. (2017) Hum Genet, Mulcare (2006) PhD thesis, UCL
1151	Ireland	Irish	-8	53,33	68	0	-14009 T>G ss820486563	Liebert et al. (2017) Hum Genet, Mulcare (2006) PhD thesis, UCL
1156	Italy	Italians (from rome)	12,48	41,9	36	0	-14009 T>G ss820486563	Ranciaro et al. (2014) Am J Hum Genet. 94, 496
1160	Italy	S. European*	12,48	41,9	66	0	-14009 T>G ss820486563	Ingram et al. (2007) Hum Genet. 120, 779
1168	Italy	Tyroleans Bozen	11,35	46,5	80	0	-14009 T>G ss820486563	Liebert et al. (2017) Hum Genet
1169	Italy	Tyroleans Gadertal	11,92	46,72	76	0	-14009 T>G ss820486563	Liebert et al. (2017) Hum Genet
1170	Italy	Tyroleans Vinschgau	10,77	46,63	102	0	-14009 T>G ss820486563	Liebert et al. (2017) Hum Genet
1171	Macedonia	Macedonians	21,75	41,61	100	0	-14009 T>G ss820486563	Liebert et al. (2017) Hum Genet
1172	Mixed	N. European	15	54	110	0	-14009 T>G ss820486563	Ingram et al. (2007) Hum Genet. 120, 779
1174	Netherlands	Frisians	5,8	53,2	58	0	-14009 T>G ss820486563	Liebert et al. (2017) Hum Genet
1175	Norway	Norwegians	8,47	60,47	88	0	-14009 T>G ss820486563	Liebert et al. (2017) Hum Genet
1180	Portugal	Portuguese	-8,22	39,4	96	0	-14009 T>G ss820486563	Liebert et al. (2017) Hum Genet
1185	Romania	Romanians	24,97	45,94	118	0	-14009 T>G ss820486563	Liebert et al. (2017) Hum Genet
1188	Russia	Erzya	43,58	54,21	42	0	-14009 T>G ss820486563	Liebert et al. (2017) Hum Genet
1190	Russia	Moksha	44,07	54,24	32	0	-14009 T>G ss820486563	Liebert et al. (2017) Hum Genet
1192	RUSSIA	Russian (Coriell)	37,62	55,75	14	0	-14009 T>G ss820486563	Ranciaro et al. (2014) Am J Hum Genet. 94, 496
1194	Russia	Russians Perm	56,25	58,01	46	0	-14009 T>G ss820486563	Liebert et al. (2017) Hum Genet
1198	Spain	Catalans	1,52	41,59	58	0	-14009 T>G ss820486563	Liebert et al. (2017) Hum Genet
1200	Spain	Spanish	-3,7	40,51	62	0	-14009 T>G ss820486563	Liebert et al. (2017) Hum Genet
1201	Sweden	Northern European (Coriell)	17,63	59,85	74	0	-14009 T>G ss820486563	Ranciaro et al. (2014) Am J Hum Genet. 94, 496
1202	Sweden	Sami	20,87	67,87	60	0	-14009 T>G ss820486563	Liebert et al. (2017) Hum Genet
1204	Sweden	Swedes	15,01	60,03	74	0	-14009 T>G ss820486563	Liebert et al. (2017) Hum Genet
1205	UK	Northern European ancestry	-0,12	51,51	102	0	-14009 T>G ss820486563	Liebert et al. (2017) Hum Genet, Mulcare (2006) PhD thesis, UCL
1208	Ukraine	Ukrainians	31,17	48,38	74	0	-14009 T>G ss820486563	Liebert et al. (2017) Hum Genet
1209	Cyprus	Greek-Cypriots	33,02	34,71	120	0	-14009 T>G ss820486563	Liebert et al. (2017) Hum Genet
1212	Iran	Iranians	53,69	32,43	154	0	-14009 T>G ss820486563	Liebert et al. (2017) Hum Genet, Mulcare (2006) PhD thesis, UCL
1216	Israel	Bedouin Israeli	34,77	32,07	38	0	-14009 T>G ss820486563	Ingram et al. (2007) Hum Genet. 120, 779
1217	Israel	Druze	34,77	32,07	28	0	-14009 T>G ss820486563	Ingram et al. (2007) Hum Genet. 120, 779
1220	Israel	Urban Arabs	34,77	32,07	162	0	-14009 T>G ss820486563	Ingram et al. (2007) Hum Genet. 120, 779
1221	Israel	Urban Arabs	34,77	32,07	84	0,01	-14009 T>G ss820486563	Liebert et al. (2017) Hum Genet
1222	Israel/PAA	Palestinian Arabs	35,2	31,9	36	0	-14009 T>G ss820486563	Ingram et al. (2007) Hum Genet. 120, 779
1223	Israel/PAA	Palestinians	34,47	31,5	44	0,01	-14009 T>G ss820486563	Ranciaro et al. (2014) Am J Hum Genet. 94, 496
1225	Jordan	Jordanian	36,24	30,59	46	0	-14009 T>G ss820486563	Ingram et al. (2007) Hum Genet. 120, 779
1227	Kuwait	Kuwaiti	47,48	29,31	66	0,02	-14009 T>G ss820486563	Liebert et al. (2017) Hum Genet
1229	Lebanon	Lebanese	35,49	33,89	48	0,01	-14009 T>G ss820486563	Ranciaro et al. (2014) Am J Hum Genet. 94, 496
1233	Saudi Arabia	Bedouin	45	23	94	0	-14009 T>G ss820486563	Ingram et al. (2007) Hum Genet. 120, 779
1241	Syria	Syrians	39	34,8	140	0	-14009 T>G ss820486563	Liebert et al. (2017) Hum Genet
1243	Turkey	Anatolian-Turks	31,33	38,99	116	0	-14009 T>G ss820486563	Liebert et al. (2017) Hum Genet
1244	Yemen	Yemen (judeo-yemen)	44,21	15,35	46	0,01	-14009 T>G ss820486563	Ranciaro et al. (2014) Am J Hum Genet. 94, 496
1246	Yemen	Yemeni_Hadramaut	49,37	16,93	166	0	-14009 T>G ss820486563	Liebert et al. (2017) Hum Genet
1247	Yemen	Yemeni_Sena	44,21	15,35	68	0	-14009 T>G ss820486563	Liebert et al. (2017) Hum Genet
1248	Yemen	Yemenis 1	44,18	13,32	86	0,01	-14009 T>G ss820486563	Priehodová et al. (2014) Hum Biol. 86, 7
1249	Yemen	Yemenis 2	43	14,82	132	0	-14009 T>G ss820486563	Priehodová et al. (2014) Hum Biol. 86, 7
1250	Yemen	Yemenis 3	43,6	15,7	68	0	-14009 T>G ss820486563	Priehodová et al, (2014) Hum Biol. 86, 7
1251	Yemen	Yemenis 4	48,74	15,93	80	0	-14009 T>G ss820486563	Priehodová et al. (2014) Hum Biol. 86, 7
1252	Yemen	Yemenis 5	53,85	12,5	130	0	-14009 T>G ss820486563	Priehodová et al. (2014) Hum Biol. 86, 7
1254	Algeria	Berber Mzab	3,68	32,49	66	0	-13915 T>G rs41380347
	Myles et al. (2005) Hum Genet. 117, 34
1256	Algeria	Mozabite Berbers	3,67	32,49	44	0	-13915 T>G rs41380347
	Ranciaro et al. (2014) Am J Hum Genet. 94, 496
1257	Angola	!Xun	17,7	-14,66	40	0	-13915 T>G rs41380347
	Breton et al. (2014) Curr Biol. 24, 852
1258	Angola	!Xuun	15,99	-16,34	72	0	-13915 T>G rs41380347
	Pinto et al. (2016) Am J Phys Anthropol. 161, 436
1259	Angola	Himba	12,58	-16,98	138	0	-13915 T>G rs41380347
	Pinto et al. (2016) Am J Phys Anthropol. 161, 436
1260	Angola	Kuvale	12,15	-15,2	108	0	-13915 T>G rs41380347
	Coelho et al. (2009) BMC Evol Biol. 9, 80
1261	Angola	Kuvale	12,95	-15,64	162	0	-13915 T>G rs41380347
	Pinto et al. (2016) Am J Phys Anthropol. 161, 436
1262	Angola	Kwepe	12,11	-15,78	68	0	-13915 T>G rs41380347
	Pinto et al. (2016) Am J Phys Anthropol. 161, 436
1263	Angola	Kwisi	12,62	-15,92	40	0	-13915 T>G rs41380347
	Pinto et al. (2016) Am J Phys Anthropol. 161, 436
1264	Angola	Nyaneka-Nkhumbi	12,15	-15,2	306	0	-13915 T>G rs41380347
	Coelho et al. (2009) BMC Evol Biol. 9, 80
1265	Angola	Ovimbundu	12,15	-15,2	192	0	-13915 T>G rs41380347
	Coelho et al. (2009) BMC Evol Biol. 9, 80
1266	Angola	Tjimba	12,65	-17,06	30	0	-13915 T>G rs41380347
	Pinto et al. (2016) Am J Phys Anthropol. 161, 436
1267	Angola	Twa	13,44	-16,7	36	0	-13915 T>G rs41380347
	Pinto et al. (2016) Am J Phys Anthropol. 161, 436
1268	Angola, Namibia Botswana	Khwe	23,57	-17,87	38	0	-13915 T>G rs41380347
	Breton et al. (2014) Curr Biol. 24, 852
1269	Botswana	/Gui and //Ganab	24,05	-23,42	40	0	-13915 T>G rs41380347
	Breton et al. (2014) Curr Biol. 24, 852
1270	Botswana	Buga	22,31	-18,48	18	0	-13915 T>G rs41380347
	Macholdt et al. (2014) Curr Biol. 24, 875
1271	Botswana	G|ui	22,69	-22,05	34	0	-13915 T>G rs41380347
	Macholdt et al. (2014) Curr Biol. 24, 875
1272	Botswana	Gǁana	22,69	-22,05	20	0	-13915 T>G rs41380347
	Macholdt et al. (2014) Curr Biol. 24, 875
1273	Botswana	Ju|'hoan_North	21,24	-20,24	42	0	-13915 T>G rs41380347
	Macholdt et al. (2014) Curr Biol. 24, 875
1274	Botswana	Ju|'hoan_South	21,24	-20,24	52	0	-13915 T>G rs41380347
	Macholdt et al. (2014) Curr Biol. 24, 875
1275	Botswana	Kgalagadi	23,02	-24,89	40	0	-13915 T>G rs41380347
	Macholdt et al. (2014) Curr Biol. 24, 875
1276	Botswana	Naro	21,37	-22,01	38	0	-13915 T>G rs41380347
	Macholdt et al. (2014) Curr Biol. 24, 875
1277	Botswana	Shua	24,95	-20,8	54	0	-13915 T>G rs41380347
	Macholdt et al. (2014) Curr Biol. 24, 875
1278	Botswana	Taa_East	23,02	-24,89	22	0	-13915 T>G rs41380347
	Macholdt et al. (2014) Curr Biol. 24, 875
1279	Botswana	Taa_North	21,41	-22,96	22	0	-13915 T>G rs41380347
	Macholdt et al. (2014) Curr Biol. 24, 875
1280	Botswana	Taa_West	20,18	-23,79	40	0	-13915 T>G rs41380347
	Macholdt et al. (2014) Curr Biol. 24, 875
1281	Botswana	Tshwa	24,95	-20,8	30	0	-13915 T>G rs41380347
	Macholdt et al. (2014) Curr Biol. 24, 875
1282	Botswana	Tswana	25,9	-23,71	36	0	-13915 T>G rs41380347
	Macholdt et al. (2014) Curr Biol. 24, 875
1283	Botswana	ǁAni	22,31	-18,48	22	0	-13915 T>G rs41380347
	Macholdt et al. (2014) Curr Biol. 24, 875
1284	Botswana	ǂHoan	23,02	-24,89	14	0	-13915 T>G rs41380347
	Macholdt et al. (2014) Curr Biol. 24, 875
1285	Cameroon	Arabic Baggara	14,67	11,33	62	0,03	-13915 T>G rs41380347
	Ranciaro et al. (2014) Am J Hum Genet. 94, 496
1286	Cameroon	Bakola	10,42	3,08	56	0	-13915 T>G rs41380347
	Ranciaro et al. (2014) Am J Hum Genet. 94, 496
1287	Cameroon	Fulani	14,15	11,05	102	0	-13915 T>G rs41380347
	Ingram et al. (2007) Hum Genet. 120, 779
1288	Cameroon	Fulani	14,5	10,5	48	0	-13915 T>G rs41380347
	Ranciaro et al. (2014) Am J Hum Genet. 94, 496
1291	Cameroon	Mambila	12,5	6	134	0	-13915 T>G rs41380347
	Jones et al. (2015) Hum Genet. 134, 917
1292	Cameroon	Mandara	14,24	10,98	42	0	-13915 T>G rs41380347
	Ranciaro et al. (2014) Am J Hum Genet. 94, 496
1294	Cameroon	Ouldoume	14,24	10,98	36	0	-13915 T>G rs41380347
	Ranciaro et al. (2014) Am J Hum Genet. 94, 496
1295	Cameroon	Pygmy	14,75	2,92	36	0	-13915 T>G rs41380347
	Jones et al. (2015) Hum Genet. 134, 917
1296	Cameroon	Shuwa Arabs	14,5	13	124	0,08	-13915 T>G rs41380347
	Jones et al. (2015) Hum Genet. 134, 917
1298	Chad	Abbala	15,31	14,12	54	0,46	-13915 T>G rs41380347
	Priehodová et al. (2014) Hum Biol. 86, 7
1299	Chad	Baggara2	17,95	13,18	100	0,26	-13915 T>G rs41380347
	Priehodová et al. (2017) Am J Hum Biol. 29
1300	Chad	Boulala	17,54	12,89	44	0	-13915 T>G rs41380347
	Ranciaro et al. (2014) Am J Hum Genet. 94, 496
1301	Chad	Laka	15,97	7,88	46	0	-13915 T>G rs41380347
	Ranciaro et al. (2014) Am J Hum Genet. 94, 496
1302	Chad	Ngambay	16,32	8,98	48	0	-13915 T>G rs41380347
	Ranciaro et al. (2014) Am J Hum Genet. 94, 496
1303	Congo	Brazzaville	15,28	-4,27	104	0	-13915 T>G rs41380347
	Jones et al. (2015) Hum Genet. 134, 917
1304	Congo	Manyanga	14,16	-4,91	22	0	-13915 T>G rs41380347
	Breton et al. (2014) Curr Biol. 24, 852
1305	Congo	Mbuti	29,97	1,85	30	0	-13915 T>G rs41380347
	Ranciaro et al. (2014) Am J Hum Genet. 94, 496
1306	Egypt	Egyptian Arabs	28,66	28,02	68	0,02	-13915 T>G rs41380347
	Priehodová et al. (2014) Hum Biol. 86, 7
1307	Ethiopia	Afar	41,36	11,6	152	0,18	-13915 T>G rs41380347
	Jones et al. (2015) Hum Genet. 134, 917
1308	Ethiopia	Amhara	38,66	9,87	152	0,04	-13915 T>G rs41380347
	Jones et al. (2015) Hum Genet. 134, 917
1309	Ethiopia	Amhara (phenotyped)	38,66	9,87	108	0,06	-13915 T>G rs41380347
	Jones et al. (2013) Am J Hum Genet. 93, 538
1310	Ethiopia	Amhara, Tigray and Oromo	32	15	80	0,1	-13915 T>G rs41380347
	Hassan et al. (2016) BMC Res Notes. 9, 8
1311	Ethiopia	Anuak	34,41	7,95	138	0	-13915 T>G rs41380347
	Jones et al. (2015) Hum Genet. 134, 917
1312	Ethiopia	Beta Israel (Ethiopian Jews)	37,47	12,6	36	0,03	-13915 T>G rs41380347
	Ranciaro et al. (2014) Am J Hum Genet. 94, 496
1313	Ethiopia	Maale	36,64	5,71	132	0,04	-13915 T>G rs41380347
	Jones et al. (2015) Hum Genet. 134, 917
1314	Ethiopia	Manjo	36,23	7,27	80	0	-13915 T>G rs41380347
	Jones et al. (2015) Hum Genet. 134, 917
1315	Ethiopia	Nuer	34,58	8,25	74	0	-13915 T>G rs41380347
	Jones et al. (2015) Hum Genet. 134, 917
1316	Ethiopia	Oromo	37,31	7,84	152	0,07	-13915 T>G rs41380347
	Jones et al. (2015) Hum Genet. 134, 917
1317	Ethiopia	Shabo	35,41	7,56	48	0	-13915 T>G rs41380347
	Jones et al. (2015) Hum Genet. 134, 917
1318	Ethiopia	Somali	41,87	9,58	74	0,04	-13915 T>G rs41380347
	Ingram (2009) J Mol Evol. 69, 579
1319	Ethiopia	Somali (phenotyped)	41,87	9,58	188	0,05	-13915 T>G rs41380347
	Ingram (2009) J Mol Evol. 69, 579, corrected Liebert
1320	Ethiopia	Suri	35,59	7	100	0	-13915 T>G rs41380347
	Jones et al. (2015) Hum Genet. 134, 917
1321	Ethiopia	Oromo (phenotyped)	37,31	7,84	150	0,13	-13915 T>G rs41380347
	Jones et al. (2013) Am J Hum Genet. 93, 538
1322	Ethiopia	Tigray	39,47	13,5	88	0,11	-13915 T>G rs41380347
	Jones et al. (2013) Am J Hum Genet. 93, 538
1323	Ethiopia	Wolayta	37,76	6,84	52	0,12	-13915 T>G rs41380347
	Jones et al. (2013) Am J Hum Genet. 93, 538
1324	Ghana	Akan	-1,02	7,95	392	0	-13915 T>G rs41380347
	Torniainen et al. (2009) BMC Genet. 10, 31
1325	Ghana	Asante	-0,55	6,17	70	0	-13915 T>G rs41380347
	Jones et al. (2015) Hum Genet. 134, 917
1326	Ghana	Builsa	-1,29	10,53	42	0	-13915 T>G rs41380347
	Jones et al. (2015) Hum Genet. 134, 917
1327	Kenya	Bajun	40,12	-3,22	10	0	-13915 T>G rs41380347
	Ranciaro et al. (2014) Am J Hum Genet. 94, 496
1328	Kenya	Boni	40,49	-2,21	48	0	-13915 T>G rs41380347
	Ranciaro et al. (2014) Am J Hum Genet. 94, 496
1329	Kenya	Borana	38,02	2,33	34	0,09	-13915 T>G rs41380347
	Ranciaro et. al. (2014) Am J Hum Genet. 94, 496, and Tishkoff et al. (2007) Nat Genet. 39, 31
1330	Kenya	Burji	37,78	5,6	16	0,06	-13915 T>G rs41380347
	Ranciaro et. al. (2014) Am J Hum Genet. 94, 496, and Tishkoff et al. (2007) Nat Genet. 39, 31
1331	Kenya	Dikri Maasai	37,16	0,4	2	0	-13915 T>G rs41380347
	Ranciaro et al. (2014) Am J Hum Genet. 94, 496
1332	Kenya	Elmolo	36,68	2,83	32	0,03	-13915 T>G rs41380347
	Ranciaro et. al. (2014) Am J Hum Genet. 94, 496, and Tishkoff et al. (2007) Nat Genet. 39, 31
1333	Kenya	Gabra/Gabramigos	37,07	3,32	82	0,2	-13915 T>G rs41380347
	Ranciaro et. al. (2014) Am J Hum Genet. 94, 496, and Tishkoff et al. (2007) Nat Genet. 39, 31
1334	Kenya	Garreh	39,24	3,47	38	0,16	-13915 T>G rs41380347
	Ranciaro et al. (2014) Am J Hum Genet. 94, 496
1335	Kenya	Il'gwesi Maasai	37,14	0,37	22	0	-13915 T>G rs41380347
	Ranciaro et. al. (2014) Am J Hum Genet. 94, 496, and Tishkoff et al. (2007) Nat Genet. 39, 31
1336	Kenya	Ilchamus Maasai	36,08	0,51	20	0	-13915 T>G rs41380347
	Ranciaro et. al. (2014) Am J Hum Genet. 94, 496, and Tishkoff et al. (2007) Nat Genet. 39, 31
1337	Kenya	Kikuyu	37,15	-0,72	14	0	-13915 T>G rs41380347
	Ranciaro et. al. (2014) Am J Hum Genet. 94, 496, and Tishkoff et al. (2007) Nat Genet. 39, 31
1338	Kenya	Konso	37,48	5,25	24	0,08	-13915 T>G rs41380347
	Ranciaro et. al. (2014) Am J Hum Genet. 94, 496, and Tishkoff et al. (2007) Nat Genet. 39, 31
1339	Kenya	Luo	34,53	-0,11	44	0	-13915 T>G rs41380347
	Ranciaro et al. (2014) Am J Hum Genet. 94, 496
1340	Kenya	Marakwet	35,26	1,09	14	0,07	-13915 T>G rs41380347
	Ranciaro et. al. (2014) Am J Hum Genet. 94, 496, and Tishkoff et al. (2007) Nat Genet. 39, 31
1341	Kenya	Mumonyot Maasai	37,14	0,43	14	0	-13915 T>G rs41380347
	Ranciaro et. al. (2014) Am J Hum Genet. 94, 496, and Tishkoff et al. (2007) Nat Genet. 39, 31
1342	Kenya	Nandi	35,18	0,11	8	0	-13915 T>G rs41380347
	Tishkoff et al. (2007) Nat Genet. 39, 31
1343	Kenya	Ogiek	35,83	-0,37	22	0	-13915 T>G rs41380347
	Ranciaro et. al. (2014) Am J Hum Genet. 94, 496, and Tishkoff et al. (2007) Nat Genet. 39, 31
1344	Kenya	Orma	40,44	-2,39	48	0,13	-13915 T>G rs41380347
	Ranciaro et al. (2014) Am J Hum Genet. 94, 496
1345	Kenya	Pare Kenya	37,76	-3,48	36	0	-13915 T>G rs41380347
	Ranciaro et al. (2014) Am J Hum Genet. 94, 496
1346	Kenya	Pokomo	40,12	-3,22	14	0	-13915 T>G rs41380347
	Ranciaro et al. (2014) Am J Hum Genet. 94, 496
1347	Kenya	Pokot	36,09	0,68	28	0,04	-13915 T>G rs41380347
	Ranciaro et. al. (2014) Am J Hum Genet. 94, 496, and Tishkoff et al. (2007) Nat Genet. 39, 31
1348	Kenya	Purko Maasai	36,09	0,68	2	0	-13915 T>G rs41380347
	Tishkoff et al. (2007) Nat Genet. 39, 31
1349	Kenya	Rendille	37,58	2,51	24	0,08	-13915 T>G rs41380347
	Ranciaro et. al. (2014) Am J Hum Genet. 94, 496, and Tishkoff et al. (2007) Nat Genet. 39, 31
1350	Kenya	Sabaot	35,26	1,09	12	0,08	-13915 T>G rs41380347
	Ranciaro et. al. (2014) Am J Hum Genet. 94, 496, and Tishkoff et al. (2007) Nat Genet. 39, 31
1351	Kenya	Samburu	36,7	1,1	18	0,06	-13915 T>G rs41380347
	Ranciaro et. al. (2014) Am J Hum Genet. 94, 496, and Tishkoff et al. (2007) Nat Genet. 39, 31
1352	Kenya	Sanye	40,5	-2,37	28	0,07	-13915 T>G rs41380347
	Ranciaro et al. (2014) Am J Hum Genet. 94, 496
1353	Kenya	Sengwer	35,26	1,09	32	0	-13915 T>G rs41380347
	Ranciaro et. al. (2014) Am J Hum Genet. 94, 496, and Tishkoff et al. (2007) Nat Genet. 39, 31
1354	Kenya	Taita	38,29	-3,4	20	0	-13915 T>G rs41380347
	Ranciaro et al. (2014) Am J Hum Genet. 94, 496
1355	Kenya	Tugen	35,85	0,52	30	0	-13915 T>G rs41380347
	Ranciaro et. al. (2014) Am J Hum Genet. 94, 496, and Tishkoff et al. (2007) Nat Genet. 39, 31
1356	Kenya	Turkana	35,99	0,48	26	0	-13915 T>G rs41380347
	Ranciaro et. al. (2014) Am J Hum Genet. 94, 496, and Tishkoff et al. (2007) Nat Genet. 39, 31
1357	Kenya	Wata	37,07	3,32	44	0,16	-13915 T>G rs41380347
	Ranciaro et. al. (2014) Am J Hum Genet. 94, 496, and Tishkoff et al. (2007) Nat Genet. 39, 31
1358	Kenya	Yaaku	37,18	0,45	28	0	-13915 T>G rs41380347
	Ranciaro et. al. (2014) Am J Hum Genet. 94, 496, and Tishkoff et al. (2007) Nat Genet. 39, 31
1361	Malawi	Chewa	33,78	-13,98	100	0	-13915 T>G rs41380347
	Jones et al. (2015) Hum Genet. 134, 917
1364	Morocco	Moroccan	-6,02	34,03	24	0,08	-13915 T>G rs41380347
	Enattah et al. (2008) Am J Hum Genet. 82, 57
1366	Morocco	Saharawi	-6,02	34,03	22	0,18	-13915 T>G rs41380347
	Enattah et al. (2008) Am J Hum Genet. 82, 57
1367	Morocco	Berber Amizmiz (High-Atlas)	-8,23	29	78	0	-13915 T>G rs41380347
	Myles et al. (2005) Hum Genet. 117, 34
1368	Morocco	Berber Moyen-Atlas (Mid-Atlas)	-4,84	33,12	66	0	-13915 T>G rs41380347
	Myles et al. (2005) Hum Genet. 117, 34
1369	Mosambique	Makua	39,36	-15,15	28	0	-13915 T>G rs41380347
	Pinto et al. (2016) Am J Phys Anthropol. 161, 436
1370	Mosambique	Nyanja	34,1	-14,92	22	0	-13915 T>G rs41380347
	Pinto et al. (2016) Am J Phys Anthropol. 161, 436
1371	Mosambique	Shangaan	32,89	-24,35	46	0	-13915 T>G rs41380347
	Pinto et al. (2016) Am J Phys Anthropol. 161, 436
1372	Mosambique	Tswa	34,89	-21,91	36	0	-13915 T>G rs41380347
	Pinto et al. (2016) Am J Phys Anthropol. 161, 436
1373	Mosambique	Yao	35,75	-12,81	30	0	-13915 T>G rs41380347
	Pinto et al. (2016) Am J Phys Anthropol. 161, 436
1375	Mozambique	Sena	35,05	-17,44	136	0	-13915 T>G rs41380347
	Jones et al. (2015) Hum Genet. 134, 917
1376	Namibia	!Xuun	18,78	-19,05	38	0	-13915 T>G rs41380347
	Macholdt et al. (2014) Curr Biol. 24, 875
1377	Namibia	Damara	16,23	-20,35	68	0	-13915 T>G rs41380347
	Macholdt et al. (2014) Curr Biol. 24, 875
1378	Namibia	Haiǁom	16,23	-20,35	80	0	-13915 T>G rs41380347
	Macholdt et al. (2014) Curr Biol. 24, 875
1379	Namibia	Herero	17,04	-21,5	42	0	-13915 T>G rs41380347
	Macholdt et al. (2014) Curr Biol. 24, 875
1380	Namibia	Herero (southwestern Bantu speakers)	17,07	-22,56	28	0	-13915 T>G rs41380347
	Breton et al. (2014) Curr Biol. 24, 852
1381	Namibia	Himba	13,94	-18,84	32	0	-13915 T>G rs41380347
	Macholdt et al. (2014) Curr Biol. 24, 875
1382	Namibia	Ju/’hoansi	20,5	-19,6	40	0	-13915 T>G rs41380347
	Breton et al. (2014) Curr Biol. 24, 852
1383	Namibia	Nama	17,07	-22,56	44	0	-13915 T>G rs41380347
	Breton et al. (2014) Curr Biol. 24, 852
1384	Namibia	Nama	17,55	-24,69	50	0	-13915 T>G rs41380347
	Macholdt et al. (2014) Curr Biol. 24, 875
1386	Namibia	San	18,19	-25,6	34	0	-13915 T>G rs41380347
	Jones et al. (2015) Hum Genet. 134, 917
1387	Namibia	San (CEPH)	20	-21	10	0	-13915 T>G rs41380347
	Ranciaro et al. (2014) Am J Hum Genet. 94, 496
1388	Namibia	Wambo	16,58	-17,63	16	0	-13915 T>G rs41380347
	Macholdt et al. (2014) Curr Biol. 24, 875
1389	Namibia	ǁXo	23,39	-17,96	38	0	-13915 T>G rs41380347
	Macholdt et al. (2014) Curr Biol. 24, 875
1390	Nigeria	Shuwa Arabs	14,19	12,34	106	0,07	-13915 T>G rs41380347
	Priehodová et al. (2014) Hum Biol. 86, 7
1392	Nigeria	Yoruba	4	8	52	0	-13915 T>G rs41380347
	Ranciaro et al. (2014) Am J Hum Genet. 94, 496
1394	Senegal	Mandjak	-15,88	12,99	114	0	-13915 T>G rs41380347
	Jones et al. (2015) Hum Genet. 134, 917
1395	Senegal	Wolof	-17,45	14,69	138	0	-13915 T>G rs41380347
	Jones et al. (2015) Hum Genet. 134, 917
1397	South Africa	!Xhosa	29	-31,5	42	0	-13915 T>G rs41380347
	Ranciaro et al. (2014) Am J Hum Genet. 94, 496
1398	South Africa	!Xun/Khoe	24,03	-28,68	22	0	-13915 T>G rs41380347
	Ranciaro et al. (2014) Am J Hum Genet. 94, 496
1399	South Africa	Askham Coloured	20,78	-26,98	40	0	-13915 T>G rs41380347
	Breton et al. (2014) Curr Biol. 24, 852
1401	South Africa	Colesberg Coloured	25,07	-30,69	40	0	-13915 T>G rs41380347
	Breton et al. (2014) Curr Biol. 24, 852
1402	South Africa	Karretjie	25,07	-30,69	40	0	-13915 T>G rs41380347
	Breton et al. (2014) Curr Biol. 24, 852
1403	South Africa	Khomani	20,78	-26,98	40	0	-13915 T>G rs41380347
	Breton et al. (2014) Curr Biol. 24, 852
1404	South Africa	Mixed (for example with Europeans)	18,42	-33,92	124	0	-13915 T>G rs41380347
	Torniainen et al. (2009) BMC Genet. 10, 31
1405	South Africa	Sotho-Tswana	27,67	-28,55	32	0	-13915 T>G rs41380347
	Breton et al. (2014) Curr Biol. 24, 852
1406	South Africa	South Africans	28,23	-25,71	40	0	-13915 T>G rs41380347
	Jones et al. (2015) Hum Genet. 134, 917
1407	South Africa	South Bantu (CEPH-HGDP)	24,25	-25,63	16	0	-13915 T>G rs41380347
	Ranciaro et al. (2014) Am J Hum Genet. 94, 496
1408	South Africa	Venda	30,48	-22,95	36	0	-13915 T>G rs41380347
	Ranciaro et al. (2014) Am J Hum Genet. 94, 496
1409	South Africa	Wellington Coloured	19,01	-33,64	40	0	-13915 T>G rs41380347
	Breton et al. (2014) Curr Biol. 24, 852
1410	South Africa	Xhosa	20,66	-34,16	218	0	-13915 T>G rs41380347
	Torniainen et al. (2009) BMC Genet. 10, 31
1411	South Africa	Zulu	30,96	-27,91	50	0	-13915 T>G rs41380347
	Breton et al. (2014) Curr Biol. 24, 852
1412	South Sudan	Nilotes	31	4	96	0	-13915 T>G rs41380347
	Hassan et al. (2016) BMC Res Notes. 9, 8
1413	Sudan	Ama	30	20	4	0	-13915 T>G rs41380347
	Tishkoff et al. (2007) Nat Genet. 39, 31
1414	Sudan	Baggara1	28,35	11,53	106	0,2	-13915 T>G rs41380347
	Priehodová et al. (2017) Am J Hum Biol. 29
1415	Sudan	Beja Banuamir	36,4	15,46	12	0,17	-13915 T>G rs41380347
	Ranciaro et. al. (2014) Am J Hum Genet. 94, 496, and Tishkoff et al. (2007) Nat Genet. 39, 31
1416	Sudan	Beja Hadandawa	36,4	15,46	22	0,18	-13915 T>G rs41380347
	Ranciaro et. al. (2014) Am J Hum Genet. 94, 496, and Tishkoff et al. (2007) Nat Genet. 39, 31
1417	Sudan	Beni Amer	36	18	74	0,34	-13915 T>G rs41380347
	Hassan et al. (2016) BMC Res Notes. 9, 8
1418	Sudan	Beni Amer	37,22	19,62	154	0,24	-13915 T>G rs41380347
	Jones et al. (2015) Hum Genet. 134, 917
1419	Sudan	Copts	32	15	78	0	-13915 T>G rs41380347
	Hassan et al. (2016) BMC Res Notes. 9, 8
1420	Sudan	Darfurians	25	13	98	0,01	-13915 T>G rs41380347
	Hassan et al. (2016) BMC Res Notes. 9, 8
1421	Sudan	Dinka	28,5	8,5	18	0	-13915 T>G rs41380347
	Ranciaro et. al. (2014) Am J Hum Genet. 94, 496, and Tishkoff et al. (2007) Nat Genet. 39, 31
1423	Sudan	Dunglawi	30	20	12	0	-13915 T>G rs41380347
	Ingram et al. (2007) Hum Genet. 120, 779
1424	Sudan	Fulani	24	11	78	0,01	-13915 T>G rs41380347
	Hassan et al. (2016) BMC Res Notes. 9, 8
1426	Sudan	Gaali	32,53	15,59	20	0	-13915 T>G rs41380347
	Enattah et al. (2008) Am J Hum Genet. 82, 57
1427	Sudan	Gaalien-Arabs	33	16	80	0,13	-13915 T>G rs41380347
	Hassan et al. (2016) BMC Res Notes. 9, 8
1428	Sudan	Halfawien-Nubians	31	21	78	0,12	-13915 T>G rs41380347
	Hassan et al. (2016) BMC Res Notes. 9, 8
1429	Sudan	Jaali	33,43	16,69	172	0,13	-13915 T>G rs41380347
	Ingram et al. (2007) Hum Genet. 120, 779 , corrected Jones et al. (2015) Hum Genet. 134, 917
1430	Sudan	Koalib	30	20	2	0	-13915 T>G rs41380347
	Tishkoff et al. (2007) Nat Genet. 39, 31
1431	Sudan	Liguri/Logorik	30	20	2	0	-13915 T>G rs41380347
	Tishkoff et al. (2007) Nat Genet. 39, 31
1432	Sudan	Mahas	32,53	15,59	30	0,17	-13915 T>G rs41380347
	Enattah et al. (2008) Am J Hum Genet. 82, 57
1433	Sudan	Mahas-Nubians	30	19	78	0,04	-13915 T>G rs41380347
	Hassan et al. (2016) BMC Res Notes. 9, 8
1434	Sudan	Masalit	30	20	2	0	-13915 T>G rs41380347
	Tishkoff et al. (2007) Nat Genet. 39, 31
1435	Sudan	Nuba	29	11	80	0,03	-13915 T>G rs41380347
	Hassan et al. (2016) BMC Res Notes. 9, 8
1436	Sudan	Nuer	32	8	10	0	-13915 T>G rs41380347
	Ranciaro et. al. (2014) Am J Hum Genet. 94, 496, and Tishkoff et al. (2007) Nat Genet. 39, 31
1437	Sudan	Nyimang	30,75	12,45	12	0	-13915 T>G rs41380347
	Ranciaro et al. (2014) Am J Hum Genet. 94, 496
1438	Sudan	Rashaayda	36,3	15,35	104	0,77	-13915 T>G rs41380347
	Priehodová et al. (2014) Hum Biol. 86, 7
1439	Sudan	Shaigi	30	20	18	0,06	-13915 T>G rs41380347
	Ingram et al. (2007) Hum Genet. 120, 779,corr Jones et al (2015) Hum Genet. 134, 917
1440	Sudan	Shillook	31,66	9,54	16	0	-13915 T>G rs41380347
	Ranciaro et. al. (2014) Am J Hum Genet. 94, 496, and Tishkoff et al. (2007) Nat Genet. 39, 31
1441	Sudan	Shokrya-Arabs	35	15	80	0,3	-13915 T>G rs41380347
	Hassan et al. (2016) BMC Res Notes. 9, 8
1442	Sudan	Shwaiga-Arabs	31	18	76	0,13	-13915 T>G rs41380347
	Hassan et al. (2016) BMC Res Notes. 9, 8
1443	Sudan	Sudanese Arabs	30,55	19,88	92	0,08	-13915 T>G rs41380347
	Priehodová et al. (2014) Hum Biol. 86, 7
1444	Tanzania	Akie	37,38	-5,29	28	0	-13915 T>G rs41380347
	Ranciaro et. al. (2014) Am J Hum Genet. 94, 496, and Tishkoff et al. (2007) Nat Genet. 39, 31
1445	Tanzania	Burunge	35,92	-5,23	36	0	-13915 T>G rs41380347
	Ranciaro et. al. (2014) Am J Hum Genet. 94, 496, and Tishkoff et al. (2007) Nat Genet. 39, 31
1446	Tanzania	Chagga	38,05	-5,38	92	0	-13915 T>G rs41380347
	Jones et al. (2015) Hum Genet. 134, 917
1447	Tanzania	Datoga	35,17	-3,7	8	0	-13915 T>G rs41380347
	Tishkoff et al. (2007) Nat Genet. 39, 31
1448	Tanzania	Dorobo	34,89	-6,37	20	0	-13915 T>G rs41380347
	Tishkoff et al. (2007) Nat Genet. 39, 31
1449	Tanzania	Fiome	35,68	-4,42	22	0	-13915 T>G rs41380347
	Tishkoff et al. (2007) Nat Genet. 39, 31
1450	Tanzania	Hadza	35,17	-3,68	40	0	-13915 T>G rs41380347
	Ranciaro et. al. (2014) Am J Hum Genet. 94, 496, and Tishkoff et al. (2007) Nat Genet. 39, 31
1451	Tanzania	Iraqw	35,38	-3,52	52	0	-13915 T>G rs41380347
	Ranciaro et. al. (2014) Am J Hum Genet. 94, 496, and Tishkoff et al. (2007) Nat Genet. 39, 31
1452	Tanzania	Maasai (Tanzania)	34,85	-2,27	38	0	-13915 T>G rs41380347
	Ranciaro et. al. (2014) Am J Hum Genet. 94, 496, and Tishkoff et al. (2007) Nat Genet. 39, 31
1453	Tanzania	Mbugu	38,43	-4,85	60	0	-13915 T>G rs41380347
	Ranciaro et. al. (2014) Am J Hum Genet. 94, 496, and Tishkoff et al. (2007) Nat Genet. 39, 31
1454	Tanzania	Mbugwe	35,85	-3,79	24	0	-13915 T>G rs41380347
	Ranciaro et. al. (2014) Am J Hum Genet. 94, 496, and Tishkoff et al. (2007) Nat Genet. 39, 31
1455	Tanzania	Pare Tanzania	38,27	-8,57	20	0	-13915 T>G rs41380347
	Ranciaro et. al. (2014) Am J Hum Genet. 94, 496, and Tishkoff et al. (2007) Nat Genet. 39, 31
1456	Tanzania	Rangi	35,65	-4,31	70	0	-13915 T>G rs41380347
	Ranciaro et. al. (2014) Am J Hum Genet. 94, 496, and Tishkoff et al. (2007) Nat Genet. 39, 31
1457	Tanzania	Sambaa	38,43	-4,85	6	0	-13915 T>G rs41380347
	Ranciaro et. al. (2014) Am J Hum Genet. 94, 496, and Tishkoff et al. (2007) Nat Genet. 39, 31
1458	Tanzania	Sandawe	35,75	-5	62	0	-13915 T>G rs41380347
	Ranciaro et. al. (2014) Am J Hum Genet. 94, 496, and Tishkoff et al. (2007) Nat Genet. 39, 31
1460	Zambia	Nkoya	24,8	-14,97	32	0	-13915 T>G rs41380347
	Macholdt et al. (2014) Curr Biol. 24, 875
1461	Zambia	Tonga	26,49	-17,67	34	0	-13915 T>G rs41380347
	Macholdt et al. (2014) Curr Biol. 24, 875
1462	Afghanistan	Pashtuns/Afghans	68,36	33,56	32	0	-13915 T>G rs41380347
	Liebert et al. (2017) Hum Genet
1464	Afghanistan	Tadjiks	68,71	36,13	28	0	-13915 T>G rs41380347
	Liebert et al. (2017) Hum Genet
1466	Afghanistan	Uzbeks	67,64	35,5	54	0	-13915 T>G rs41380347
	Liebert et al. (2017) Hum Genet
1468	Armenia	Armenians	45,04	40,07	102	0	-13915 T>G rs41380347
	Liebert et al. (2017) Hum Genet
1469	Azerbaijan	Azeri	47,58	40,14	80	0	-13915 T>G rs41380347
	Liebert et al. (2017) Hum Genet, Mulcare (2006) PhD thesis, UCL
1475	China	Han	115,52	25,65	20	0	-13915 T>G rs41380347
	Ranciaro et al. (2014) Am J Hum Genet. 94, 496
1476	China	Han (coord da Floyd. Coriell)	115,52	25,65	20	0	-13915 T>G rs41380347
	Ranciaro et al. (2014) Am J Hum Genet. 94, 496
1479	China	Hezhen	132,5	47,7	196	0	-13915 T>G rs41380347
	Xu et al. (2010) Scand J Gastroentero. 45, 168
1481	China	Kazak	81,3	43,9	194	0	-13915 T>G rs41380347
	Xu et al. (2010) Scand J Gastroentero. 45, 168
1484	China	Man (Manchu)	123,2	40,2	216	0	-13915 T>G rs41380347
	Xu et al. (2010) Scand J Gastroentero. 45, 168
1488	China	Mongols	119,7	29,2	212	0	-13915 T>G rs41380347
	Xu et al. (2010) Scand J Gastroentero. 45, 168
1490	China	Northern Han	126,53	45,8	138	0	-13915 T>G rs41380347
	Xu et al. (2010) Scand J Gastroentero. 45, 168
1493	China	Oroqen	131	53,5	136	0	-13915 T>G rs41380347
	Xu et al. (2010) Scand J Gastroentero. 45, 168
1495	China	Tibetans (Nagqu)	92,07	31,48	418	0	-13915 T>G rs41380347
	Peng et al. (2012) J Hum Genet. 57, 394
1496	China	Tibetans (Shigatse)	88,88	29,27	572	0	-13915 T>G rs41380347
	Peng et al. (2012) J Hum Genet. 57, 394
1502	Georgia	Georgians	43,35	42,32	108	0	-13915 T>G rs41380347
	Liebert et al. (2017) Hum Genet
1503	India	Andaman and Nicobar Islands	92,8	12,5	68	0	-13915 T>G rs41380347
	Galego Romero et al. (2012) Mol Biol Evol. 29, 249
1504	India	Central	79,45	23,84	358	0	-13915 T>G rs41380347
	Galego Romero et al. (2012) Mol Biol Evol. 29, 249
1505	India	Dawoodi Bohra (Gujarat)	71,19	22,26	100	0	-13915 T>G rs41380347
	Easwaarkanth et al. (2009) Eur J Hum Genet. 18, 354
1506	India	Dawoodi Bohra (Tamil Nadu)	78,66	11,13	124	0	-13915 T>G rs41380347
	Easwaarkanth et al. (2009) Eur J Hum Genet. 18, 354
1507	India	East	85,02	20,8	620	0	-13915 T>G rs41380347
	Galego Romero et al. (2012) Mol Biol Evol. 29, 249
1508	India	Indian Shia	80,1	27,57	142	0	-13915 T>G rs41380347
	Easwaarkanth et al. (2009) Eur J Hum Genet. 18, 354
1509	India	Indian Sunni	80,1	27,57	164	0	-13915 T>G rs41380347
	Easwaarkanth et al. (2009) Eur J Hum Genet. 18, 354
1510	India	Iranian Shia	80,1	17,05	98	0	-13915 T>G rs41380347
	Easwaarkanth et al. (2009) Eur J Hum Genet. 18, 354
1511	India	Mappla	78,66	11,13	124	0	-13915 T>G rs41380347
	Easwaarkanth et al. (2009) Eur J Hum Genet. 18, 354
1512	India	North	76,78	30,75	580	0	-13915 T>G rs41380347
	Galego Romero et al. (2012) Mol Biol Evol. 29, 249
1513	India	North	77,2	28,6	120	0	-13915 T>G rs41380347
	Liebert et al. (2017) Hum Genet, Mulcare (2006) PhD thesis, UCL
1514	India	North (Lucknow)	80,95	26,85	154	0	-13915 T>G rs41380347
	Babu et al. (2010) Am J Clin Nutr. 91, 140
1515	India	North East	95	27,48	278	0	-13915 T>G rs41380347
	Galego Romero et al. (2012) Mol Biol Evol. 29, 249
1516	India	South	77,57	12,97	1728	0,01	-13915 T>G rs41380347
	Galego Romero et al. (2012) Mol Biol Evol. 29, 249
1517	India	South	80,28	13,08	102	0	-13915 T>G rs41380347
	Liebert et al. (2017) Hum Genet
1518	India	South-Indian (Bangalore)	77,59	12,97	152	0	-13915 T>G rs41380347
	Babu et al. (2010) Am J Clin Nutr. 91, 140
1519	India	West	73,68	24,58	936	0	-13915 T>G rs41380347
	Galego Romero et al. (2012) Mol Biol Evol. 29, 249
1521	Japan	Japanese from Osaka	138,24	36,21	84	0	-13915 T>G rs41380347
	Liebert et al. (2017) Hum Genet
1522	Mongolia	Khalka	99,05	47,38	114	0	-13915 T>G rs41380347
	Liebert et al. (2017) Hum Genet
1523	Mongolia	Mongols	106,92	47,92	52	0	-13915 T>G rs41380347
	Liebert et al. (2017) Hum Genet
1524	Nepal	Nepalese	84,12	28,39	38	0	-13915 T>G rs41380347
	Liebert et al. (2017) Hum Genet
1525	Nepal	Tharu	80,9	28,83	80	0	-13915 T>G rs41380347
	Liebert et al. (2017) Hum Genet
1533	Pakistan	Hazara	65,64	28,48	24	0	-13915 T>G rs41380347
	Ranciaro et al. (2014) Am J Hum Genet. 94, 496
1538	Pakistan	Kalash	71,78	35,78	32	0	-13915 T>G rs41380347
	Ranciaro et al. (2014) Am J Hum Genet. 94, 496
1552	Russia	North-Yakuts	146,19	70,77	22	0	-13915 T>G rs41380347
	Liebert et al. (2017) Hum Genet
1555	Russia	Yakuts	129,73	62,03	110	0	-13915 T>G rs41380347
	Liebert et al. (2017) Hum Genet
1557	Singapore	Han-Chinese	104,21	35,86	98	0	-13915 T>G rs41380347
	Liebert et al. (2017) Hum Genet
1559	Syria, Iraq, Lebanon, West Bank	Arabs	40	33	40	0,11	-13915 T>G rs41380347
	Enattah et al. (2008) Am J Hum Genet. 82, 57
1562	Uzbekistan	Uzbeks	64,59	41,38	76	0	-13915 T>G rs41380347
	Liebert et al. (2017) Hum Genet
1565	Belarus	Belarusians	27,95	53,71	100	0	-13915 T>G rs41380347
	Liebert et al. (2017) Hum Genet
1569	Estonia	Estonians	26,4	59,05	628	0	-13915 T>G rs41380347
	Lember (2006) World J Gastroentero. 12, 7329.
1570	Finland	Finns	28	65	1876	0	-13915 T>G rs41380347
	Enattah et al. (2008) Am J Hum Genet. 82, 57
1579	Germany	Germans	10,45	51,17	60	0	-13915 T>G rs41380347
	Liebert et al. (2017) Hum Genet, Mulcare (2006) PhD thesis, UCL
1580	Germany	Sorbs	14,31	51,26	64	0	-13915 T>G rs41380347
	Liebert et al. (2017) Hum Genet
1582	Greece	Greeks	21,83	39,07	120	0	-13915 T>G rs41380347
	Liebert et al. (2017) Hum Genet, Mulcare (2006) PhD thesis, UCL
1585	Ireland	Irish	-8	53,33	68	0	-13915 T>G rs41380347
	Liebert et al. (2017) Hum Genet, Mulcare (2006) PhD thesis, UCL
1590	Italy	Italians (from rome)	12,48	41,9	36	0	-13915 T>G rs41380347
	Ranciaro et al. (2014) Am J Hum Genet. 94, 496
1594	Italy	S. European*	12,48	41,9	66	0	-13915 T>G rs41380347
	Ingram et al. (2007) Hum Genet. 120, 779
1602	Italy	Tyroleans Bozen	11,35	46,5	80	0	-13915 T>G rs41380347
	Liebert et al. (2017) Hum Genet
1603	Italy	Tyroleans Gadertal	11,92	46,72	76	0	-13915 T>G rs41380347
	Liebert et al. (2017) Hum Genet
1604	Italy	Tyroleans Vinschgau	10,77	46,63	102	0	-13915 T>G rs41380347
	Liebert et al. (2017) Hum Genet
1605	Macedonia	Macedonians	21,75	41,61	100	0	-13915 T>G rs41380347
	Liebert et al. (2017) Hum Genet
1606	Mixed	N. European	15	54	110	0	-13915 T>G rs41380347
	Ingram et al. (2007) Hum Genet. 120, 779
1607	Netherlands	Dutch	5,86	51,82	92	0	-13915 T>G rs41380347
	Hassan et al. (2016) BMC Res Notes. 9, 8
1608	Netherlands	Frisians	5,8	53,2	58	0	-13915 T>G rs41380347
	Liebert et al. (2017) Hum Genet
1609	Norway	Norwegians	8,47	60,47	88	0	-13915 T>G rs41380347
	Liebert et al. (2017) Hum Genet
1612	Poland	Polish	19,15	51,92	446	0	-13915 T>G rs41380347
	Płoszaj et al. (2011) Cent Eur J Biol. 6, 176.
1614	Portugal	Portuguese	-8,22	39,4	96	0	-13915 T>G rs41380347
	Liebert et al. (2017) Hum Genet
1619	Romania	Romanians	24,97	45,94	118	0	-13915 T>G rs41380347
	Liebert et al. (2017) Hum Genet
1622	Russia	Erzya	43,58	54,21	42	0	-13915 T>G rs41380347
	Liebert et al. (2017) Hum Genet
1624	Russia	Moksha	44,07	54,24	32	0	-13915 T>G rs41380347
	Liebert et al. (2017) Hum Genet
1626	RUSSIA	Russian (Coriell)	37,62	55,75	14	0	-13915 T>G rs41380347
	Ranciaro et al. (2014) Am J Hum Genet. 94, 496
1627	Russia	Russians (Northwest)	40,53	64,53	298	0	-13915 T>G rs41380347
	Khabarova et al. (2009) World J Gastroentero. 15, 1849
1628	Russia	Russians Perm	56,25	58,01	46	0	-13915 T>G rs41380347
	Liebert et al. (2017) Hum Genet
1632	Spain	Catalans	1,52	41,59	58	0	-13915 T>G rs41380347
	Liebert et al. (2017) Hum Genet
1634	Spain	Spanish	-3,7	40,51	62	0	-13915 T>G rs41380347
	Liebert et al. (2017) Hum Genet
1635	Sweden	Northern European (Coriell)	17,63	59,85	74	0	-13915 T>G rs41380347
	Ranciaro et al. (2014) Am J Hum Genet. 94, 496
1636	Sweden	Sami	20,87	67,87	60	0	-13915 T>G rs41380347
	Liebert et al. (2017) Hum Genet
1638	Sweden	Swedes	15,01	60,03	74	0	-13915 T>G rs41380347
	Liebert et al. (2017) Hum Genet
1639	UK	Northern European ancestry	-0,12	51,51	102	0	-13915 T>G rs41380347
	Liebert et al. (2017) Hum Genet, Mulcare (2006) PhD thesis, UCL
1642	Ukraine	Ukrainians	31,17	48,38	74	0	-13915 T>G rs41380347
	Liebert et al. (2017) Hum Genet
1643	Cyprus	Greek-Cypriots	33,02	34,71	120	0	-13915 T>G rs41380347
	Liebert et al. (2017) Hum Genet
1645	Iran	Iranians	53,69	32,43	42	0	-13915 T>G rs41380347
	Enattah et al. (2008) Am J Hum Genet. 82, 57
1646	Iran	Iranians	53,69	32,43	154	0,01	-13915 T>G rs41380347
	Liebert et al. (2017) Hum Genet, Mulcare (2006) PhD thesis, UCL
1649	Israel	Bedouin Arabs	34,77	32,07	302	0,28	-13915 T>G rs41380347
	Raz et al. (2013) Gene. 519, 67.
1650	Israel	Bedouin Israeli	34,77	32,07	38	0,13	-13915 T>G rs41380347
	Ingram et al. (2007) Hum Genet. 120, 779
1651	Israel	Druze	34,77	32,07	28	0,11	-13915 T>G rs41380347
	Ingram et al. (2007) Hum Genet. 120, 779
1654	Israel	Urban Arabs	34,77	32,07	162	0,06	-13915 T>G rs41380347
	Ingram et al. (2007) Hum Genet. 120, 779
1655	Israel	Urban Arabs	34,77	32,07	84	0,01	-13915 T>G rs41380347
	Liebert et al. (2017) Hum Genet
1656	Israel/PAA	Palestinian Arabs	35,2	31,9	36	0	-13915 T>G rs41380347
	Ingram et al. (2007) Hum Genet. 120, 779
1657	Israel/PAA	Palestinians	34,47	31,5	44	0,05	-13915 T>G rs41380347
	Ranciaro et al. (2014) Am J Hum Genet. 94, 496
1658	Jordan	Jordanian	35,93	31,95	112	0,05	-13915 T>G rs41380347
	Enattah et al. (2008) Am J Hum Genet. 82, 57
1659	Jordan	Jordanian	36,24	30,59	46	0,35	-13915 T>G rs41380347
	Ingram et al. (2007) Hum Genet. 120, 779
1660	Kurwait	Ajman	48	28,83	74	0,06	-13915 T>G rs41380347
	Hill et al. (2013) Am J Phys Anthr. 152, 140
1661	Kuwait	Kuwaiti	47,48	29,31	66	0,25	-13915 T>G rs41380347
	Liebert et al. (2017) Hum Genet
1662	Kuwait	Mutran	47,94	29,24	58	0,55	-13915 T>G rs41380347
	Hill et al. (2013) Am J Phys Anthr. 152, 140
1663	Lebanon	Lebanese	35,49	33,89	48	0	-13915 T>G rs41380347
	Ranciaro et al. (2014) Am J Hum Genet. 94, 496
1664	Oman	Arabs of Northern Oman	57,01	23,88	684	0,14	-13915 T>G rs41380347
	Al-Abri et al. (2012) Hum Biol. 84, 271
1665	Oman	Dhofaris Arabs of Southern Oman	54,43	18,4	420	0,72	-13915 T>G rs41380347
	Al-Abri et al. (2012) Hum Biol. 84, 271
1666	Oman	Omani	58,5	23,53	104	0,77	-13915 T>G rs41380347
	Al-Abri et al. (2013) Oman Med J. 28, 341
1667	Saudi Arabia	Bedouin	45	23	94	0,48	-13915 T>G rs41380347
	Ingram et al. (2007) Hum Genet. 120, 779
1668	Saudi Arabia	Central	46,72	24,71	180	0,61	-13915 T>G rs41380347
	Imtiaz et al. (2007) J Med Genet. 44, e89
1669	Saudi Arabia	Eastern	50,68	22,3	164	0,62	-13915 T>G rs41380347
	Imtiaz et al. (2007) J Med Genet. 44, e89
1670	Saudi Arabia	Northern	39,32	29,89	164	0,52	-13915 T>G rs41380347
	Imtiaz et al. (2007) J Med Genet. 44, e89
1671	Saudi Arabia	Southern	44,13	17,49	184	0,58	-13915 T>G rs41380347
	Imtiaz et al. (2007) J Med Genet. 44, e89
1672	Saudi Arabia	Western	39,82	21,42	172	0,65	-13915 T>G rs41380347
	Imtiaz et al. (2007) J Med Genet. 44, e89
1673	Saudi Arabia	Arabs	45	23	248	0,57	-13915 T>G rs41380347
	Enattah et al. (2008) Am J Hum Genet. 82, 57
1675	Syria	Syrians	39	34,8	140	0,03	-13915 T>G rs41380347
	Liebert et al. (2017) Hum Genet
1677	Turkey	Anatolian-Turks	31,33	38,99	116	0	-13915 T>G rs41380347
	Liebert et al. (2017) Hum Genet
1678	Yemen	Yemen (judeo-yemen)	44,21	15,35	46	0,15	-13915 T>G rs41380347
	Ranciaro et al. (2014) Am J Hum Genet. 94, 496
1679	Yemen	Yemeni (Sana'a University)	44,21	15,35	478	0,55	-13915 T>G rs41380347
	Al-Abri et al. (2012) Hum Biol. 84, 271
1680	Yemen	Yemeni_Hadramaut	49,37	16,93	166	0,24	-13915 T>G rs41380347
	Liebert et al. (2017) Hum Genet
1681	Yemen	Yemeni_Sena	44,21	15,35	68	0,29	-13915 T>G rs41380347
	Liebert et al. (2017) Hum Genet
1682	Yemen	Yemenis 1	44,18	13,32	86	0,65	-13915 T>G rs41380347
	Priehodová et al. (2014) Hum Biol. 86, 7
1683	Yemen	Yemenis 2	43	14,82	132	0,59	-13915 T>G rs41380347
	Priehodová et al. (2014) Hum Biol. 86, 7
1684	Yemen	Yemenis 3	43,6	15,7	68	0,62	-13915 T>G rs41380347
	Priehodová et al, (2014) Hum Biol. 86, 7
1685	Yemen	Yemenis 4	48,74	15,93	80	0,26	-13915 T>G rs41380347
	Priehodová et al. (2014) Hum Biol. 86, 7
1686	Yemen	Yemenis 5	53,85	12,5	130	0,59	-13915 T>G rs41380347
	Priehodová et al. (2014) Hum Biol. 86, 7
1687	Algeria	Algerian	-1,32	34,88	21	0,33	-13910 C>T rs4988235	Mulcare (2006) PhD thesis, UCL
1688	Algeria	Berber Mzab	3,68	32,49	66	0,17	-13910 C>T rs4988235	Myles et al. (2005) Hum Genet. 117, 34
1689	Algeria	Mozabite	3,68	32,49	60	0,22	-13910 C>T rs4988235	Bersaglieri et al. (2004) Am J Hum Genet. 74, 1111
1690	Algeria	Mozabite Berbers	3,67	32,49	44	0,23	-13910 C>T rs4988235	Ranciaro et al. (2014) Am J Hum Genet. 94, 496
1691	Angola	!Xun	17,7	-14,66	40	0	-13910 C>T rs4988235	Breton et al. (2014) Curr Biol. 24, 852
1692	Angola	!Xuun	15,99	-16,34	72	0	-13910 C>T rs4988235	Pinto et al. (2016) Am J Phys Anthropol. 161, 436
1693	Angola	Himba	12,58	-16,98	138	0,01	-13910 C>T rs4988235	Pinto et al. (2016) Am J Phys Anthropol. 161, 436
1694	Angola	Kuvale	12,15	-15,2	108	0	-13910 C>T rs4988235	Coelho et al. (2009) BMC Evol Biol. 9, 80
1695	Angola	Kuvale	12,95	-15,64	162	0,01	-13910 C>T rs4988235	Pinto et al. (2016) Am J Phys Anthropol. 161, 436
1696	Angola	Kwepe	12,11	-15,78	68	0	-13910 C>T rs4988235	Pinto et al. (2016) Am J Phys Anthropol. 161, 436
1697	Angola	Kwisi	12,62	-15,92	40	0	-13910 C>T rs4988235	Pinto et al. (2016) Am J Phys Anthropol. 161, 436
1698	Angola	Nyaneka-Nkhumbi	12,15	-15,2	306	0	-13910 C>T rs4988235	Coelho et al. (2009) BMC Evol Biol. 9, 80
1699	Angola	Ovimbundu	12,15	-15,2	192	0	-13910 C>T rs4988235	Coelho et al. (2009) BMC Evol Biol. 9, 80
1700	Angola	Tjimba	12,65	-17,06	30	0	-13910 C>T rs4988235	Pinto et al. (2016) Am J Phys Anthropol. 161, 436
1701	Angola	Twa	13,44	-16,7	36	0	-13910 C>T rs4988235	Pinto et al. (2016) Am J Phys Anthropol. 161, 436
1702	Angola, Namibia Botswana	Khwe	23,57	-17,87	38	0	-13910 C>T rs4988235	Breton et al. (2014) Curr Biol. 24, 852
1703	Botswana	/Gui and //Ganab	24,05	-23,42	40	0	-13910 C>T rs4988235	Breton et al. (2014) Curr Biol. 24, 852
1704	Botswana	Buga	22,31	-18,48	18	0	-13910 C>T rs4988235	Macholdt et al. (2014) Curr Biol. 24, 875
1705	Botswana	G|ui	22,69	-22,05	34	0	-13910 C>T rs4988235	Macholdt et al. (2014) Curr Biol. 24, 875
1706	Botswana	Gǁana	22,69	-22,05	20	0	-13910 C>T rs4988235	Macholdt et al. (2014) Curr Biol. 24, 875
1707	Botswana	Ju|'hoan_North	21,24	-20,24	42	0	-13910 C>T rs4988235	Macholdt et al. (2014) Curr Biol. 24, 875
1708	Botswana	Ju|'hoan_South	21,24	-20,24	52	0	-13910 C>T rs4988235	Macholdt et al. (2014) Curr Biol. 24, 875
1709	Botswana	Kgalagadi	23,02	-24,89	40	0	-13910 C>T rs4988235	Macholdt et al. (2014) Curr Biol. 24, 875
1710	Botswana	Naro	21,37	-22,01	38	0	-13910 C>T rs4988235	Macholdt et al. (2014) Curr Biol. 24, 875
1711	Botswana	Shua	24,95	-20,8	54	0	-13910 C>T rs4988235	Macholdt et al. (2014) Curr Biol. 24, 875
1712	Botswana	Taa_East	23,02	-24,89	22	0	-13910 C>T rs4988235	Macholdt et al. (2014) Curr Biol. 24, 875
1713	Botswana	Taa_North	21,41	-22,96	22	0	-13910 C>T rs4988235	Macholdt et al. (2014) Curr Biol. 24, 875
1714	Botswana	Taa_West	20,18	-23,79	40	0	-13910 C>T rs4988235	Macholdt et al. (2014) Curr Biol. 24, 875
1715	Botswana	Tshwa	24,95	-20,8	30	0	-13910 C>T rs4988235	Macholdt et al. (2014) Curr Biol. 24, 875
1716	Botswana	Tswana	25,9	-23,71	36	0	-13910 C>T rs4988235	Macholdt et al. (2014) Curr Biol. 24, 875
1717	Botswana	ǁAni	22,31	-18,48	22	0	-13910 C>T rs4988235	Macholdt et al. (2014) Curr Biol. 24, 875
1718	Botswana	ǂHoan	23,02	-24,89	14	0	-13910 C>T rs4988235	Macholdt et al. (2014) Curr Biol. 24, 875
1719	Cameroon	Arabic Baggara	14,67	11,33	62	0,08	-13910 C>T rs4988235	Ranciaro et al. (2014) Am J Hum Genet. 94, 496
1720	Cameroon	Bakola	10,42	3,08	56	0	-13910 C>T rs4988235	Ranciaro et al. (2014) Am J Hum Genet. 94, 496
1721	Cameroon	Fulani	14,15	11,05	102	0,39	-13910 C>T rs4988235	Ingram et al. (2007) Hum Genet. 120, 779
1722	Cameroon	Fulani	14,5	10,5	48	0,23	-13910 C>T rs4988235	Ranciaro et al. (2014) Am J Hum Genet. 94, 496
1723	Cameroon	Fulbe	14,15	11,05	102	0,21	-13910 C>T rs4988235	Coelho et al. (2005) Hum Genet. 117, 329
1724	Cameroon	Hausa	11,55	6,47	36	0,14	-13910 C>T rs4988235	Mulcare et al. (2004) Am J Hum Genet. 74, 1102
1725	Cameroon	Mambila	12,5	6	134	0	-13910 C>T rs4988235	Jones et al. (2015) Hum Genet. 134, 917
1726	Cameroon	Mandara	14,24	10,98	42	0	-13910 C>T rs4988235	Ranciaro et al. (2014) Am J Hum Genet. 94, 496
1727	Cameroon	Nso	10,67	6,2	252	0	-13910 C>T rs4988235	Mulcare et al. (2004) Am J Hum Genet. 74, 1102
1728	Cameroon	Ouldoume	14,24	10,98	36	0	-13910 C>T rs4988235	Ranciaro et al. (2014) Am J Hum Genet. 94, 496
1729	Cameroon	Pygmy	14,75	2,92	36	0	-13910 C>T rs4988235	Jones et al. (2015) Hum Genet. 134, 917
1730	Cameroon	Shuwa Arabs	14,5	13	124	0,02	-13910 C>T rs4988235	Jones et al. (2015) Hum Genet. 134, 917
1731	Cameroon	Yamba	11,55	6,47	42	0	-13910 C>T rs4988235	Mulcare et al. (2004) Am J Hum Genet. 74, 1102
1732	Chad	Abbala	15,31	14,12	54	0,02	-13910 C>T rs4988235	Priehodová et al. (2014) Hum Biol. 86, 7
1734	Chad	Boulala	17,54	12,89	44	0,02	-13910 C>T rs4988235	Ranciaro et al. (2014) Am J Hum Genet. 94, 496
1735	Chad	Laka	15,97	7,88	46	0	-13910 C>T rs4988235	Ranciaro et al. (2014) Am J Hum Genet. 94, 496
1736	Chad	Ngambay	16,32	8,98	48	0	-13910 C>T rs4988235	Ranciaro et al. (2014) Am J Hum Genet. 94, 496
1737	Congo	Brazzaville	15,28	-4,27	104	0	-13910 C>T rs4988235	Jones et al. (2015) Hum Genet. 134, 917
1738	Congo	Manyanga	14,16	-4,91	22	0	-13910 C>T rs4988235	Breton et al. (2014) Curr Biol. 24, 852
1739	Congo	Mbuti	29,97	1,85	30	0	-13910 C>T rs4988235	Ranciaro et al. (2014) Am J Hum Genet. 94, 496
1740	Egypt	Egyptian Arabs	28,66	28,02	68	0	-13910 C>T rs4988235	Priehodová et al. (2014) Hum Biol. 86, 7
1741	Ethiopia	Afar	41,36	11,6	152	0,01	-13910 C>T rs4988235	Jones et al. (2015) Hum Genet. 134, 917
1742	Ethiopia	Amhara	38,66	9,87	152	0	-13910 C>T rs4988235	Jones et al. (2015) Hum Genet. 134, 917
1743	Ethiopia	Amhara (phenotyped)	38,66	9,87	108	0	-13910 C>T rs4988235	Jones et al. (2013) Am J Hum Genet. 93, 538
1744	Ethiopia	Amhara, Tigray and Oromo	32	15	80	0	-13910 C>T rs4988235	Hassan et al. (2016) BMC Res Notes. 9, 8
1745	Ethiopia	Anuak	34,41	7,95	138	0	-13910 C>T rs4988235	Jones et al. (2015) Hum Genet. 134, 917
1746	Ethiopia	Beta Israel (Ethiopian Jews)	37,47	12,6	36	0	-13910 C>T rs4988235	Ranciaro et al. (2014) Am J Hum Genet. 94, 496
1747	Ethiopia	Maale	36,64	5,71	132	0	-13910 C>T rs4988235	Jones et al. (2015) Hum Genet. 134, 917
1748	Ethiopia	Manjo	36,23	7,27	80	0	-13910 C>T rs4988235	Jones et al. (2015) Hum Genet. 134, 917
1749	Ethiopia	Nuer	34,58	8,25	74	0	-13910 C>T rs4988235	Jones et al. (2015) Hum Genet. 134, 917
1750	Ethiopia	Oromo	37,31	7,84	152	0	-13910 C>T rs4988235	Jones et al. (2015) Hum Genet. 134, 917
1751	Ethiopia	Shabo	35,41	7,56	48	0	-13910 C>T rs4988235	Jones et al. (2015) Hum Genet. 134, 917
1752	Ethiopia	Somali	41,87	9,58	74	0	-13910 C>T rs4988235	Ingram (2009) J Mol Evol. 69, 579
1753	Ethiopia	Somali (phenotyped)	41,87	9,58	188	0,02	-13910 C>T rs4988235	Ingram (2009) J Mol Evol. 69, 579, corrected Liebert
1754	Ethiopia	Suri	35,59	7	100	0	-13910 C>T rs4988235	Jones et al. (2015) Hum Genet. 134, 917
1755	Ethiopia	Oromo (phenotyped)	37,31	7,84	150	0	-13910 C>T rs4988235	Jones et al. (2013) Am J Hum Genet. 93, 538
1756	Ethiopia	Tigray	39,47	13,5	88	0	-13910 C>T rs4988235	Jones et al. (2013) Am J Hum Genet. 93, 538
1757	Ethiopia	Wolayta	37,76	6,84	52	0	-13910 C>T rs4988235	Jones et al. (2013) Am J Hum Genet. 93, 538
1758	Ghana	Akan	-1,02	7,95	392	0	-13910 C>T rs4988235	Torniainen et al. (2009) BMC Genet. 10, 31
1759	Ghana	Asante	-0,55	6,17	70	0	-13910 C>T rs4988235	Jones et al. (2015) Hum Genet. 134, 917
1760	Ghana	Builsa	-1,29	10,53	42	0	-13910 C>T rs4988235	Jones et al. (2015) Hum Genet. 134, 917
1761	Kenya	Bajun	40,12	-3,22	10	0	-13910 C>T rs4988235	Ranciaro et al. (2014) Am J Hum Genet. 94, 496
1762	Kenya	Boni	40,49	-2,21	48	0	-13910 C>T rs4988235	Ranciaro et al. (2014) Am J Hum Genet. 94, 496
1763	Kenya	Borana	38,02	2,33	34	0	-13910 C>T rs4988235	Ranciaro et. al. (2014) Am J Hum Genet. 94, 496, and Tishkoff et al. (2007) Nat Genet. 39, 31
1764	Kenya	Burji	37,78	5,6	16	0	-13910 C>T rs4988235	Ranciaro et. al. (2014) Am J Hum Genet. 94, 496, and Tishkoff et al. (2007) Nat Genet. 39, 31
1765	Kenya	Dikri Maasai	37,16	0,4	2	0	-13910 C>T rs4988235	Ranciaro et al. (2014) Am J Hum Genet. 94, 496
1766	Kenya	Elmolo	36,68	2,83	32	0	-13910 C>T rs4988235	Ranciaro et. al. (2014) Am J Hum Genet. 94, 496, and Tishkoff et al. (2007) Nat Genet. 39, 31
1767	Kenya	Gabra/Gabramigos	37,07	3,32	82	0	-13910 C>T rs4988235	Ranciaro et. al. (2014) Am J Hum Genet. 94, 496, and Tishkoff et al. (2007) Nat Genet. 39, 31
1768	Kenya	Garreh	39,24	3,47	38	0	-13910 C>T rs4988235	Ranciaro et al. (2014) Am J Hum Genet. 94, 496
1769	Kenya	Il'gwesi Maasai	37,14	0,37	22	0	-13910 C>T rs4988235	Ranciaro et. al. (2014) Am J Hum Genet. 94, 496, and Tishkoff et al. (2007) Nat Genet. 39, 31
1770	Kenya	Ilchamus Maasai	36,08	0,51	20	0	-13910 C>T rs4988235	Ranciaro et. al. (2014) Am J Hum Genet. 94, 496, and Tishkoff et al. (2007) Nat Genet. 39, 31
1771	Kenya	Kikuyu	37,15	-0,72	14	0	-13910 C>T rs4988235	Ranciaro et. al. (2014) Am J Hum Genet. 94, 496, and Tishkoff et al. (2007) Nat Genet. 39, 31
1772	Kenya	Konso	37,48	5,25	24	0	-13910 C>T rs4988235	Ranciaro et. al. (2014) Am J Hum Genet. 94, 496, and Tishkoff et al. (2007) Nat Genet. 39, 31
1773	Kenya	Luo	34,53	-0,11	44	0	-13910 C>T rs4988235	Ranciaro et al. (2014) Am J Hum Genet. 94, 496
1774	Kenya	Marakwet	35,26	1,09	14	0	-13910 C>T rs4988235	Ranciaro et. al. (2014) Am J Hum Genet. 94, 496, and Tishkoff et al. (2007) Nat Genet. 39, 31
1775	Kenya	Mumonyot Maasai	37,14	0,43	14	0	-13910 C>T rs4988235	Ranciaro et. al. (2014) Am J Hum Genet. 94, 496, and Tishkoff et al. (2007) Nat Genet. 39, 31
1776	Kenya	Nandi	35,18	0,11	8	0	-13910 C>T rs4988235	Tishkoff et al. (2007) Nat Genet. 39, 31
1777	Kenya	Ogiek	35,83	-0,37	22	0	-13910 C>T rs4988235	Ranciaro et. al. (2014) Am J Hum Genet. 94, 496, and Tishkoff et al. (2007) Nat Genet. 39, 31
1778	Kenya	Orma	40,44	-2,39	48	0	-13910 C>T rs4988235	Ranciaro et al. (2014) Am J Hum Genet. 94, 496
1779	Kenya	Pare Kenya	37,76	-3,48	36	0	-13910 C>T rs4988235	Ranciaro et al. (2014) Am J Hum Genet. 94, 496
1780	Kenya	Pokomo	40,12	-3,22	14	0	-13910 C>T rs4988235	Ranciaro et al. (2014) Am J Hum Genet. 94, 496
1781	Kenya	Pokot	36,09	0,68	28	0	-13910 C>T rs4988235	Ranciaro et. al. (2014) Am J Hum Genet. 94, 496, and Tishkoff et al. (2007) Nat Genet. 39, 31
1782	Kenya	Purko Maasai	36,09	0,68	2	0	-13910 C>T rs4988235	Tishkoff et al. (2007) Nat Genet. 39, 31
1783	Kenya	Rendille	37,58	2,51	24	0	-13910 C>T rs4988235	Ranciaro et. al. (2014) Am J Hum Genet. 94, 496, and Tishkoff et al. (2007) Nat Genet. 39, 31
1784	Kenya	Sabaot	35,26	1,09	12	0	-13910 C>T rs4988235	Ranciaro et. al. (2014) Am J Hum Genet. 94, 496, and Tishkoff et al. (2007) Nat Genet. 39, 31
1785	Kenya	Samburu	36,7	1,1	18	0	-13910 C>T rs4988235	Ranciaro et. al. (2014) Am J Hum Genet. 94, 496, and Tishkoff et al. (2007) Nat Genet. 39, 31
1786	Kenya	Sanye	40,5	-2,37	28	0	-13910 C>T rs4988235	Ranciaro et al. (2014) Am J Hum Genet. 94, 496
1787	Kenya	Sengwer	35,26	1,09	32	0	-13910 C>T rs4988235	Ranciaro et. al. (2014) Am J Hum Genet. 94, 496, and Tishkoff et al. (2007) Nat Genet. 39, 31
1788	Kenya	Taita	38,29	-3,4	20	0	-13910 C>T rs4988235	Ranciaro et al. (2014) Am J Hum Genet. 94, 496
1789	Kenya	Tugen	35,85	0,52	30	0	-13910 C>T rs4988235	Ranciaro et. al. (2014) Am J Hum Genet. 94, 496, and Tishkoff et al. (2007) Nat Genet. 39, 31
1790	Kenya	Turkana	35,99	0,48	26	0	-13910 C>T rs4988235	Ranciaro et. al. (2014) Am J Hum Genet. 94, 496, and Tishkoff et al. (2007) Nat Genet. 39, 31
1791	Kenya	Wata	37,07	3,32	44	0	-13910 C>T rs4988235	Ranciaro et. al. (2014) Am J Hum Genet. 94, 496, and Tishkoff et al. (2007) Nat Genet. 39, 31
1792	Kenya	Yaaku	37,18	0,45	28	0	-13910 C>T rs4988235	Ranciaro et. al. (2014) Am J Hum Genet. 94, 496, and Tishkoff et al. (2007) Nat Genet. 39, 31
1793	Kenya (N.E.)	Bantu	35,49	3,32	24	0	-13910 C>T rs4988235	Bersaglieri et al. (2004) Am J Hum Genet. 74, 1111
1794	Malawi	Bantu	33,78	-13,98	310	0	-13910 C>T rs4988235	Mulcare et al. (2004) Am J Hum Genet. 74, 1102
1795	Malawi	Chewa	33,78	-13,98	100	0	-13910 C>T rs4988235	Jones et al. (2015) Hum Genet. 134, 917
1796	Morocco	Berber	-3,77	34,05	154	0,14	-13910 C>T rs4988235	Mulcare et al. (2004) Am J Hum Genet. 74, 1102
1797	Morocco	Moroccan	-6,02	34,03	180	0,18	-13910 C>T rs4988235	Enattah et al. (2007) Am J Hum Genet. 81, 615
1798	Morocco	Moroccan	-6,02	34,03	24	0,21	-13910 C>T rs4988235	Enattah et al. (2008) Am J Hum Genet. 82, 57
1799	Morocco	Saharawi	-6,02	34,03	114	0,26	-13910 C>T rs4988235	Enattah et al. (2007) Am J Hum Genet. 81, 615
1800	Morocco	Saharawi	-6,02	34,03	22	0,23	-13910 C>T rs4988235	Enattah et al. (2008) Am J Hum Genet. 82, 57
1801	Morocco	Berber Amizmiz (High-Atlas)	-8,23	29	78	0,14	-13910 C>T rs4988235	Myles et al. (2005) Hum Genet. 117, 34
1802	Morocco	Berber Moyen-Atlas (Mid-Atlas)	-4,84	33,12	66	0,16	-13910 C>T rs4988235	Myles et al. (2005) Hum Genet. 117, 34
1803	Mosambique	Makua	39,36	-15,15	28	0	-13910 C>T rs4988235	Pinto et al. (2016) Am J Phys Anthropol. 161, 436
1804	Mosambique	Nyanja	34,1	-14,92	22	0	-13910 C>T rs4988235	Pinto et al. (2016) Am J Phys Anthropol. 161, 436
1805	Mosambique	Shangaan	32,89	-24,35	46	0	-13910 C>T rs4988235	Pinto et al. (2016) Am J Phys Anthropol. 161, 436
1806	Mosambique	Tswa	34,89	-21,91	36	0	-13910 C>T rs4988235	Pinto et al. (2016) Am J Phys Anthropol. 161, 436
1807	Mosambique	Yao	35,75	-12,81	30	0	-13910 C>T rs4988235	Pinto et al. (2016) Am J Phys Anthropol. 161, 436
1808	Mozambique	Mozambique (Maputo, Ronga Bantu)	31,58	-25,97	94	0,01	-13910 C>T rs4988235	Coelho et al. (2005) Hum Genet. 117, 329
1809	Mozambique	Sena	35,05	-17,44	136	0	-13910 C>T rs4988235	Jones et al. (2015) Hum Genet. 134, 917
1810	Namibia	!Xuun	18,78	-19,05	38	0	-13910 C>T rs4988235	Macholdt et al. (2014) Curr Biol. 24, 875
1811	Namibia	Damara	16,23	-20,35	68	0	-13910 C>T rs4988235	Macholdt et al. (2014) Curr Biol. 24, 875
1812	Namibia	Haiǁom	16,23	-20,35	80	0	-13910 C>T rs4988235	Macholdt et al. (2014) Curr Biol. 24, 875
1813	Namibia	Herero	17,04	-21,5	42	0	-13910 C>T rs4988235	Macholdt et al. (2014) Curr Biol. 24, 875
1814	Namibia	Herero (southwestern Bantu speakers)	17,07	-22,56	28	0	-13910 C>T rs4988235	Breton et al. (2014) Curr Biol. 24, 852
1815	Namibia	Himba	13,94	-18,84	32	0	-13910 C>T rs4988235	Macholdt et al. (2014) Curr Biol. 24, 875
1816	Namibia	Ju/’hoansi	20,5	-19,6	40	0	-13910 C>T rs4988235	Breton et al. (2014) Curr Biol. 24, 852
1817	Namibia	Nama	17,07	-22,56	44	0,07	-13910 C>T rs4988235	Breton et al. (2014) Curr Biol. 24, 852
1818	Namibia	Nama	17,55	-24,69	50	0,02	-13910 C>T rs4988235	Macholdt et al. (2014) Curr Biol. 24, 875
1819	Namibia	San	18,19	-25,6	14	0	-13910 C>T rs4988235	Bersaglieri et al. (2004) Am J Hum Genet. 74, 1111
1820	Namibia	San	18,19	-25,6	34	0	-13910 C>T rs4988235	Jones et al. (2015) Hum Genet. 134, 917
1821	Namibia	San (CEPH)	20	-21	10	0	-13910 C>T rs4988235	Ranciaro et al. (2014) Am J Hum Genet. 94, 496
1822	Namibia	Wambo	16,58	-17,63	16	0	-13910 C>T rs4988235	Macholdt et al. (2014) Curr Biol. 24, 875
1823	Namibia	ǁXo	23,39	-17,96	38	0	-13910 C>T rs4988235	Macholdt et al. (2014) Curr Biol. 24, 875
1824	Nigeria	Shuwa Arabs	14,19	12,34	106	0,09	-13910 C>T rs4988235	Priehodová et al. (2014) Hum Biol. 86, 7
1825	Nigeria	Yoruba	3,47	7,23	50	0	-13910 C>T rs4988235	Bersaglieri et al. (2004) Am J Hum Genet. 74, 1111
1826	Nigeria	Yoruba	4	8	52	0	-13910 C>T rs4988235	Ranciaro et al. (2014) Am J Hum Genet. 94, 496
1827	São Tomé and Príncipe	Sao Tome	6,73	0,34	284	0,05	-13910 C>T rs4988235	Coelho et al. (2005) Hum Genet. 117, 329
1828	Senegal	Mandjak	-15,88	12,99	114	0	-13910 C>T rs4988235	Jones et al. (2015) Hum Genet. 134, 917
1829	Senegal	Wolof	-17,45	14,69	138	0	-13910 C>T rs4988235	Jones et al. (2015) Hum Genet. 134, 917
1830	Somalia	Somali	45,37	2,07	158	0,03	-13910 C>T rs4988235	Enattah et al. (2007) Am J Hum Genet. 81, 615
1831	South Africa	!Xhosa	29	-31,5	42	0	-13910 C>T rs4988235	Ranciaro et al. (2014) Am J Hum Genet. 94, 496
1832	South Africa	!Xun/Khoe	24,03	-28,68	22	0	-13910 C>T rs4988235	Ranciaro et al. (2014) Am J Hum Genet. 94, 496
1833	South Africa	Askham Coloured	20,78	-26,98	40	0,05	-13910 C>T rs4988235	Breton et al. (2014) Curr Biol. 24, 852
1834	South Africa	Bantu	28,08	-26,2	16	0	-13910 C>T rs4988235	Bersaglieri et al. (2004) Am J Hum Genet. 74, 1111
1835	South Africa	Colesberg Coloured	25,07	-30,69	40	0,05	-13910 C>T rs4988235	Breton et al. (2014) Curr Biol. 24, 852
1836	South Africa	Karretjie	25,07	-30,69	40	0	-13910 C>T rs4988235	Breton et al. (2014) Curr Biol. 24, 852
1837	South Africa	Khomani	20,78	-26,98	40	0,03	-13910 C>T rs4988235	Breton et al. (2014) Curr Biol. 24, 852
1838	South Africa	Mixed (for example with Europeans)	18,42	-33,92	124	0,22	-13910 C>T rs4988235	Torniainen et al. (2009) BMC Genet. 10, 31
1839	South Africa	Sotho-Tswana	27,67	-28,55	32	0	-13910 C>T rs4988235	Breton et al. (2014) Curr Biol. 24, 852
1840	South Africa	South Africans	28,23	-25,71	40	0	-13910 C>T rs4988235	Jones et al. (2015) Hum Genet. 134, 917
1841	South Africa	South Bantu (CEPH-HGDP)	24,25	-25,63	16	0	-13910 C>T rs4988235	Ranciaro et al. (2014) Am J Hum Genet. 94, 496
1842	South Africa	Venda	30,48	-22,95	36	0	-13910 C>T rs4988235	Ranciaro et al. (2014) Am J Hum Genet. 94, 496
1843	South Africa	Wellington Coloured	19,01	-33,64	40	0,18	-13910 C>T rs4988235	Breton et al. (2014) Curr Biol. 24, 852
1844	South Africa	Xhosa	20,66	-34,16	218	0	-13910 C>T rs4988235	Torniainen et al. (2009) BMC Genet. 10, 31
1845	South Africa	Zulu	30,96	-27,91	50	0,04	-13910 C>T rs4988235	Breton et al. (2014) Curr Biol. 24, 852
1846	South Sudan	Nilotes	31	4	96	0	-13910 C>T rs4988235	Hassan et al. (2016) BMC Res Notes. 9, 8
1847	Sudan	Ama	30	20	4	0	-13910 C>T rs4988235	Tishkoff et al. (2007) Nat Genet. 39, 31
1849	Sudan	Beja Banuamir	36,4	15,46	12	0	-13910 C>T rs4988235	Ranciaro et. al. (2014) Am J Hum Genet. 94, 496, and Tishkoff et al. (2007) Nat Genet. 39, 31
1850	Sudan	Beja Hadandawa	36,4	15,46	22	0	-13910 C>T rs4988235	Ranciaro et. al. (2014) Am J Hum Genet. 94, 496, and Tishkoff et al. (2007) Nat Genet. 39, 31
1851	Sudan	Beni Amer	36	18	74	0	-13910 C>T rs4988235	Hassan et al. (2016) BMC Res Notes. 9, 8
1852	Sudan	Beni Amer	37,22	19,62	154	0,01	-13910 C>T rs4988235	Jones et al. (2015) Hum Genet. 134, 917
1853	Sudan	Copts	32	15	78	0	-13910 C>T rs4988235	Hassan et al. (2016) BMC Res Notes. 9, 8
1854	Sudan	Darfurians	25	13	98	0	-13910 C>T rs4988235	Hassan et al. (2016) BMC Res Notes. 9, 8
1855	Sudan	Dinka	28,5	8,5	18	0	-13910 C>T rs4988235	Ranciaro et. al. (2014) Am J Hum Genet. 94, 496, and Tishkoff et al. (2007) Nat Genet. 39, 31
1856	Sudan	Dinka	30,22	12,86	68	0	-13910 C>T rs4988235	Mulcare et al. (2004) Am J Hum Genet. 74, 1102
1857	Sudan	Dunglawi	30	20	12	0	-13910 C>T rs4988235	Ingram et al. (2007) Hum Genet. 120, 779
1858	Sudan	Fulani	24	11	78	0,27	-13910 C>T rs4988235	Hassan et al. (2016) BMC Res Notes. 9, 8
1859	Sudan	Fulani	24,96	11,08	88	0,48	-13910 C>T rs4988235	Enattah et al. (2007) Am J Hum Genet. 81, 615
1860	Sudan	Gaali	32,53	15,59	20	0	-13910 C>T rs4988235	Enattah et al. (2008) Am J Hum Genet. 82, 57
1861	Sudan	Gaalien-Arabs	33	16	80	0	-13910 C>T rs4988235	Hassan et al. (2016) BMC Res Notes. 9, 8
1862	Sudan	Halfawien-Nubians	31	21	78	0	-13910 C>T rs4988235	Hassan et al. (2016) BMC Res Notes. 9, 8
1863	Sudan	Jaali	33,43	16,69	172	0,01	-13910 C>T rs4988235	Ingram et al. (2007) Hum Genet. 120, 779 , corrected Jones et al. (2015) Hum Genet. 134, 917
1864	Sudan	Koalib	30	20	2	0	-13910 C>T rs4988235	Tishkoff et al. (2007) Nat Genet. 39, 31
1865	Sudan	Liguri/Logorik	30	20	2	0	-13910 C>T rs4988235	Tishkoff et al. (2007) Nat Genet. 39, 31
1866	Sudan	Mahas	32,53	15,59	30	0	-13910 C>T rs4988235	Enattah et al. (2008) Am J Hum Genet. 82, 57
1867	Sudan	Mahas-Nubians	30	19	78	0	-13910 C>T rs4988235	Hassan et al. (2016) BMC Res Notes. 9, 8
1868	Sudan	Masalit	30	20	2	0	-13910 C>T rs4988235	Tishkoff et al. (2007) Nat Genet. 39, 31
1869	Sudan	Nuba	29	11	80	0	-13910 C>T rs4988235	Hassan et al. (2016) BMC Res Notes. 9, 8
1870	Sudan	Nuer	32	8	10	0	-13910 C>T rs4988235	Ranciaro et. al. (2014) Am J Hum Genet. 94, 496, and Tishkoff et al. (2007) Nat Genet. 39, 31
1871	Sudan	Nyimang	30,75	12,45	12	0	-13910 C>T rs4988235	Ranciaro et al. (2014) Am J Hum Genet. 94, 496
1872	Sudan	Rashaayda	36,3	15,35	104	0	-13910 C>T rs4988235	Priehodová et al. (2014) Hum Biol. 86, 7
1873	Sudan	Shaigi	30	20	18	0	-13910 C>T rs4988235	Ingram et al. (2007) Hum Genet. 120, 779,corr Jones et al (2015) Hum Genet. 134, 917
1874	Sudan	Shillook	31,66	9,54	16	0	-13910 C>T rs4988235	Ranciaro et. al. (2014) Am J Hum Genet. 94, 496, and Tishkoff et al. (2007) Nat Genet. 39, 31
1875	Sudan	Shokrya-Arabs	35	15	80	0,01	-13910 C>T rs4988235	Hassan et al. (2016) BMC Res Notes. 9, 8
1876	Sudan	Shwaiga-Arabs	31	18	76	0	-13910 C>T rs4988235	Hassan et al. (2016) BMC Res Notes. 9, 8
1877	Sudan	Sudanese Arabs	30,55	19,88	92	0	-13910 C>T rs4988235	Priehodová et al. (2014) Hum Biol. 86, 7
1878	Tanzania	Akie	37,38	-5,29	28	0	-13910 C>T rs4988235	Ranciaro et. al. (2014) Am J Hum Genet. 94, 496, and Tishkoff et al. (2007) Nat Genet. 39, 31
1879	Tanzania	Burunge	35,92	-5,23	36	0	-13910 C>T rs4988235	Ranciaro et. al. (2014) Am J Hum Genet. 94, 496, and Tishkoff et al. (2007) Nat Genet. 39, 31
1880	Tanzania	Chagga	38,05	-5,38	92	0	-13910 C>T rs4988235	Jones et al. (2015) Hum Genet. 134, 917
1881	Tanzania	Datoga	35,17	-3,7	8	0	-13910 C>T rs4988235	Tishkoff et al. (2007) Nat Genet. 39, 31
1882	Tanzania	Dorobo	34,89	-6,37	20	0	-13910 C>T rs4988235	Tishkoff et al. (2007) Nat Genet. 39, 31
1883	Tanzania	Fiome	35,68	-4,42	22	0	-13910 C>T rs4988235	Tishkoff et al. (2007) Nat Genet. 39, 31
1884	Tanzania	Hadza	35,17	-3,68	40	0	-13910 C>T rs4988235	Ranciaro et. al. (2014) Am J Hum Genet. 94, 496, and Tishkoff et al. (2007) Nat Genet. 39, 31
1885	Tanzania	Iraqw	35,38	-3,52	52	0	-13910 C>T rs4988235	Ranciaro et. al. (2014) Am J Hum Genet. 94, 496, and Tishkoff et al. (2007) Nat Genet. 39, 31
1886	Tanzania	Maasai (Tanzania)	34,85	-2,27	38	0	-13910 C>T rs4988235	Ranciaro et. al. (2014) Am J Hum Genet. 94, 496, and Tishkoff et al. (2007) Nat Genet. 39, 31
1887	Tanzania	Mbugu	38,43	-4,85	60	0	-13910 C>T rs4988235	Ranciaro et. al. (2014) Am J Hum Genet. 94, 496, and Tishkoff et al. (2007) Nat Genet. 39, 31
1888	Tanzania	Mbugwe	35,85	-3,79	24	0	-13910 C>T rs4988235	Ranciaro et. al. (2014) Am J Hum Genet. 94, 496, and Tishkoff et al. (2007) Nat Genet. 39, 31
1889	Tanzania	Pare Tanzania	38,27	-8,57	20	0	-13910 C>T rs4988235	Ranciaro et. al. (2014) Am J Hum Genet. 94, 496, and Tishkoff et al. (2007) Nat Genet. 39, 31
1890	Tanzania	Rangi	35,65	-4,31	70	0	-13910 C>T rs4988235	Ranciaro et. al. (2014) Am J Hum Genet. 94, 496, and Tishkoff et al. (2007) Nat Genet. 39, 31
1891	Tanzania	Sambaa	38,43	-4,85	6	0	-13910 C>T rs4988235	Ranciaro et. al. (2014) Am J Hum Genet. 94, 496, and Tishkoff et al. (2007) Nat Genet. 39, 31
1892	Tanzania	Sandawe	35,75	-5	62	0	-13910 C>T rs4988235	Ranciaro et. al. (2014) Am J Hum Genet. 94, 496, and Tishkoff et al. (2007) Nat Genet. 39, 31
1893	Uganda	Bantu	32,98	0,43	44	0	-13910 C>T rs4988235	Mulcare et al. (2004) Am J Hum Genet. 74, 1102
1894	Zambia	Nkoya	24,8	-14,97	32	0	-13910 C>T rs4988235	Macholdt et al. (2014) Curr Biol. 24, 875
1895	Zambia	Tonga	26,49	-17,67	34	0	-13910 C>T rs4988235	Macholdt et al. (2014) Curr Biol. 24, 875
1896	Afghanistan	Pashtuns/Afghans	68,36	33,56	32	0,06	-13910 C>T rs4988235	Liebert et al. (2017) Hum Genet
1897	Afghanistan	Tadjiks	68,71	36,13	80	0,08	-13910 C>T rs4988235	Mulcare (2006) PhD thesis, UCL
1898	Afghanistan	Tadjiks	68,71	36,13	28	0,25	-13910 C>T rs4988235	Liebert et al. (2017) Hum Genet
1899	Afghanistan	Uzbeks	67,64	35,5	30	0,03	-13910 C>T rs4988235	Mulcare (2006) PhD thesis, UCL
1900	Afghanistan	Uzbeks	67,64	35,5	54	0,24	-13910 C>T rs4988235	Liebert et al. (2017) Hum Genet
1901	Armenia	Armenians	45,04	40,07	88	0,01	-13910 C>T rs4988235	Mulcare (2006) PhD thesis, UCL
1902	Armenia	Armenians	45,04	40,07	102	0,18	-13910 C>T rs4988235	Liebert et al. (2017) Hum Genet
1903	Azerbaijan	Azeri	47,58	40,14	80	0,01	-13910 C>T rs4988235	Liebert et al. (2017) Hum Genet, Mulcare (2006) PhD thesis, UCL
1904	Cambodia	Cambodian	104,92	11,55	22	0	-13910 C>T rs4988235	Bersaglieri et al. (2004) Am J Hum Genet. 74, 1111
1905	China	Dai	102,83	24,88	20	0	-13910 C>T rs4988235	Bersaglieri et al. (2004) Am J Hum Genet. 74, 1111
1906	China	Daur	87,62	43,83	20	0,05	-13910 C>T rs4988235	Bersaglieri et al. (2004) Am J Hum Genet. 74, 1111
1907	China	Han	104,21	34,86	90	0	-13910 C>T rs4988235	Bersaglieri et al. (2004) Am J Hum Genet. 74, 1111
1908	China	Han	104,21	34,86	200	0	-13910 C>T rs4988235	Enattah et al. (2007) Am J Hum Genet. 81, 615
1909	China	Han	115,52	25,65	20	0	-13910 C>T rs4988235	Ranciaro et al. (2014) Am J Hum Genet. 94, 496
1910	China	Han (coord da Floyd. Coriell)	115,52	25,65	20	0	-13910 C>T rs4988235	Ranciaro et al. (2014) Am J Hum Genet. 94, 496
1911	China	Hezhen	132,5	47,7	20	0	-13910 C>T rs4988235	Bersaglieri et al. (2004) Am J Hum Genet. 74, 1111
1912	China	Hezhen	132,5	47,7	154	0	-13910 C>T rs4988235	Sun et al. (2007) Asia Pac J Clin Nutr. 16, 598
1914	China	Kazak	81,3	43,9	188	0,05	-13910 C>T rs4988235	Sun et al. (2007) Asia Pac J Clin Nutr. 16, 598
1916	China	Lahu	102,83	24,88	20	0	-13910 C>T rs4988235	Bersaglieri et al. (2004) Am J Hum Genet. 74, 1111
1917	China	Man	123,2	40,2	130	0	-13910 C>T rs4988235	Sun et al. (2007) Asia Pac J Clin Nutr. 16, 598
1919	China	Miaozu	106,63	26,65	20	0	-13910 C>T rs4988235	Bersaglieri et al. (2004) Am J Hum Genet. 74, 1111
1920	China	Mongols	119,7	29,2	20	0,1	-13910 C>T rs4988235	Bersaglieri et al. (2004) Am J Hum Genet. 74, 1111
1921	China	Mongols	119,7	29,2	164	0,02	-13910 C>T rs4988235	Sun et al. (2007) Asia Pac J Clin Nutr. 16, 598
1923	China	Naxi	100,23	26,86	20	0	-13910 C>T rs4988235	Bersaglieri et al. (2004) Am J Hum Genet. 74, 1111
1925	China	Oroqen	131	53,5	20	0	-13910 C>T rs4988235	Bersaglieri et al. (2004) Am J Hum Genet. 74, 1111
1926	China	Oroqen	131	53,5	90	0,01	-13910 C>T rs4988235	Sun et al. (2007) Asia Pac J Clin Nutr. 16, 598
1928	China	She	119,65	27,09	20	0	-13910 C>T rs4988235	Bersaglieri et al. (2004) Am J Hum Genet. 74, 1111
1929	China	Tibetans (Nagqu)	92,07	31,48	418	0	-13910 C>T rs4988235	Peng et al. (2012) J Hum Genet. 57, 394
1930	China	Tibetans (Shigatse)	88,88	29,27	572	0	-13910 C>T rs4988235	Peng et al. (2012) J Hum Genet. 57, 394
1931	China	Tu	101,78	36,62	20	0	-13910 C>T rs4988235	Bersaglieri et al. (2004) Am J Hum Genet. 74, 1111
1932	China	Tujia	112,94	28,23	20	0	-13910 C>T rs4988235	Bersaglieri et al. (2004) Am J Hum Genet. 74, 1111
1933	China	Uygur	87,62	43,83	20	0,05	-13910 C>T rs4988235	Bersaglieri et al. (2004) Am J Hum Genet. 74, 1111
1934	China	Xibo	123,43	41,81	18	0	-13910 C>T rs4988235	Bersaglieri et al. (2004) Am J Hum Genet. 74, 1111
1935	China	Yizu	103,77	29,55	20	0	-13910 C>T rs4988235	Bersaglieri et al. (2004) Am J Hum Genet. 74, 1111
1936	Georgia	Georgians	43,35	42,32	108	0,08	-13910 C>T rs4988235	Liebert et al. (2017) Hum Genet
1937	India	Andaman and Nicobar Islands	92,8	12,5	68	0,02	-13910 C>T rs4988235	Galego Romero et al. (2012) Mol Biol Evol. 29, 249
1938	India	Central	79,45	23,84	358	0,06	-13910 C>T rs4988235	Galego Romero et al. (2012) Mol Biol Evol. 29, 249
1939	India	Dawoodi Bohra (Gujarat)	71,19	22,26	100	0,11	-13910 C>T rs4988235	Easwaarkanth et al. (2009) Eur J Hum Genet. 18, 354
1940	India	Dawoodi Bohra (Tamil Nadu)	78,66	11,13	124	0,14	-13910 C>T rs4988235	Easwaarkanth et al. (2009) Eur J Hum Genet. 18, 354
1941	India	East	85,02	20,8	620	0,02	-13910 C>T rs4988235	Galego Romero et al. (2012) Mol Biol Evol. 29, 249
1942	India	Indian Shia	80,1	27,57	142	0,1	-13910 C>T rs4988235	Easwaarkanth et al. (2009) Eur J Hum Genet. 18, 354
1943	India	Indian Sunni	80,1	27,57	164	0,1	-13910 C>T rs4988235	Easwaarkanth et al. (2009) Eur J Hum Genet. 18, 354
1944	India	Iranian Shia	80,1	17,05	98	0,04	-13910 C>T rs4988235	Easwaarkanth et al. (2009) Eur J Hum Genet. 18, 354
1945	India	Mappla	78,66	11,13	124	0,02	-13910 C>T rs4988235	Easwaarkanth et al. (2009) Eur J Hum Genet. 18, 354
1946	India	North	76,78	30,75	580	0,16	-13910 C>T rs4988235	Galego Romero et al. (2012) Mol Biol Evol. 29, 249
1947	India	North	77,2	28,6	120	0,2	-13910 C>T rs4988235	Liebert et al. (2017) Hum Genet, Mulcare (2006) PhD thesis, UCL
1948	India	North (Lucknow)	80,95	26,85	154	0,19	-13910 C>T rs4988235	Babu et al. (2010) Am J Clin Nutr. 91, 140
1949	India	North East	95	27,48	278	0,01	-13910 C>T rs4988235	Galego Romero et al. (2012) Mol Biol Evol. 29, 249
1950	India	South	77,57	12,97	1728	0,09	-13910 C>T rs4988235	Galego Romero et al. (2012) Mol Biol Evol. 29, 249
1951	India	South	80,28	13,08	102	0,12	-13910 C>T rs4988235	Liebert et al. (2017) Hum Genet
1952	India	South-Indian (Bangalore)	77,59	12,97	152	0,07	-13910 C>T rs4988235	Babu et al. (2010) Am J Clin Nutr. 91, 140
1953	India	West	73,68	24,58	936	0,21	-13910 C>T rs4988235	Galego Romero et al. (2012) Mol Biol Evol. 29, 249
1954	Japan	Japanese	138,58	35,65	62	0	-13910 C>T rs4988235	Bersaglieri et al. (2004) Am J Hum Genet. 74, 1111
1955	Japan	Japanese from Osaka	138,24	36,21	84	0	-13910 C>T rs4988235	Liebert et al. (2017) Hum Genet
1956	Mongolia	Khalka	99,05	47,38	114	0,03	-13910 C>T rs4988235	Liebert et al. (2017) Hum Genet
1957	Mongolia	Mongols	106,92	47,92	52	0,04	-13910 C>T rs4988235	Liebert et al. (2017) Hum Genet
1958	Nepal	Nepalese	84,12	28,39	38	0,34	-13910 C>T rs4988235	Liebert et al. (2017) Hum Genet
1959	Nepal	Tharu	80,9	28,83	80	0,18	-13910 C>T rs4988235	Liebert et al. (2017) Hum Genet
1960	Pakistan	Balochi	67,02	30,21	50	0,36	-13910 C>T rs4988235	Bersaglieri et al. (2004) Am J Hum Genet. 74, 1111
1961	Pakistan	Balti	74,59	35,95	46	0	-13910 C>T rs4988235	Enattah et al. (2007) Am J Hum Genet. 81, 615
1962	Pakistan	Baluch	65,09	28,49	38	0,34	-13910 C>T rs4988235	Enattah et al. (2007) Am J Hum Genet. 81, 615
1963	Pakistan	Brahui	67,02	30,21	50	0,34	-13910 C>T rs4988235	Bersaglieri et al. (2004) Am J Hum Genet. 74, 1111
1964	Pakistan	Brahui	67,02	30,21	60	0,27	-13910 C>T rs4988235	Enattah et al. (2007) Am J Hum Genet. 81, 615
1965	Pakistan	Burusho	74,59	35,95	50	0,1	-13910 C>T rs4988235	Bersaglieri et al. (2004) Am J Hum Genet. 74, 1111
1966	Pakistan	Burusho	74,59	35,95	60	0,02	-13910 C>T rs4988235	Enattah et al. (2007) Am J Hum Genet. 81, 615
1967	Pakistan	Hazara	65,64	28,48	24	0	-13910 C>T rs4988235	Ranciaro et al. (2014) Am J Hum Genet. 94, 496
1968	Pakistan	Hazara	67,02	30,21	50	0,08	-13910 C>T rs4988235	Bersaglieri et al. (2004) Am J Hum Genet. 74, 1111
1969	Pakistan	Hazara	67,02	30,21	28	0,04	-13910 C>T rs4988235	Enattah et al. (2007) Am J Hum Genet. 81, 615
1970	Pakistan	Kalash	71,78	35,84	50	0	-13910 C>T rs4988235	Bersaglieri et al. (2004) Am J Hum Genet. 74, 1111
1971	Pakistan	Kalash	71,78	35,84	60	0	-13910 C>T rs4988235	Enattah et al. (2007) Am J Hum Genet. 81, 615
1972	Pakistan	Kalash	71,78	35,78	32	0	-13910 C>T rs4988235	Ranciaro et al. (2014) Am J Hum Genet. 94, 496
1973	Pakistan	Kashmiri	73,94	33,89	40	0,12	-13910 C>T rs4988235	Enattah et al. (2007) Am J Hum Genet. 81, 615
1974	Pakistan	Makrani	67,02	30,21	50	0,34	-13910 C>T rs4988235	Bersaglieri et al. (2004) Am J Hum Genet. 74, 1111
1975	Pakistan	Makrani Baluch	68,03	26,27	58	0,17	-13910 C>T rs4988235	Enattah et al. (2007) Am J Hum Genet. 81, 615
1976	Pakistan	Mohannes	68	26	58	0,28	-13910 C>T rs4988235	Enattah et al. (2007) Am J Hum Genet. 81, 615
1977	Pakistan	Parsi	68	26	58	0,14	-13910 C>T rs4988235	Enattah et al. (2007) Am J Hum Genet. 81, 615
1978	Pakistan	Pathan	69,86	32,67	50	0,3	-13910 C>T rs4988235	Bersaglieri et al. (2004) Am J Hum Genet. 74, 1111
1979	Pakistan	Pathan	69,86	32,67	56	0,3	-13910 C>T rs4988235	Enattah et al. (2007) Am J Hum Genet. 81, 615
1980	Pakistan	Sindhi	67,03	24,89	50	0,32	-13910 C>T rs4988235	Bersaglieri et al. (2004) Am J Hum Genet. 74, 1111
1981	Pakistan	Sindhi	67,03	24,89	56	0,41	-13910 C>T rs4988235	Enattah et al. (2007) Am J Hum Genet. 81, 615
1982	Russia	Daghestans mixed	47,12	42,83	46	0,13	-13910 C>T rs4988235	Enattah et al. (2007) Am J Hum Genet. 81, 615
1983	Russia	Druss	47,12	42,83	34	0,12	-13910 C>T rs4988235	Enattah et al. (2007) Am J Hum Genet. 81, 615
1984	Russia	Nenets	49	66	178	0,07	-13910 C>T rs4988235	Khabarova et al. (2012) Int J Circumpol Heal. 71, 1
1985	Russia	Nog	47,12	42,83	40	0,07	-13910 C>T rs4988235	Enattah et al. (2007) Am J Hum Genet. 81, 615
1986	Russia	North-Yakuts	146,19	70,77	22	0,14	-13910 C>T rs4988235	Liebert et al. (2017) Hum Genet
1987	Russia	Ob-Ugric	68	65	40	0,03	-13910 C>T rs4988235	Enattah et al. (2007) Am J Hum Genet. 81, 615
1988	Russia	Udmurts	53,18	56,83	60	0,33	-13910 C>T rs4988235	Enattah et al. (2007) Am J Hum Genet. 81, 615
1989	Russia	Yakuts	129,73	62,03	110	0,05	-13910 C>T rs4988235	Liebert et al. (2017) Hum Genet
1990	Russia	Yakuts	129,73	62,03	50	0,06	-13910 C>T rs4988235	Bersaglieri et al. (2004) Am J Hum Genet. 74, 1111
1991	Singapore	Han-Chinese	104,21	35,86	98	0,04	-13910 C>T rs4988235	Liebert et al. (2017) Hum Genet
1992	South Korea	South Korean	127	35,57	46	0	-13910 C>T rs4988235	Enattah et al. (2007) Am J Hum Genet. 81, 615
1993	Syria, Iraq, Lebanon, West Bank	Arabs	40	33	40	0,13	-13910 C>T rs4988235	Enattah et al. (2008) Am J Hum Genet. 82, 57
1994	Uzbekistan	Kazakh	63,46	40,13	166	0,16	-13910 C>T rs4988235	Heyer et al. (2011) Hum Biol. 83, 379
1995	Uzbekistan	Tajiko-Uzbek	64,42	39,77	200	0,1	-13910 C>T rs4988235	Heyer et al. (2011) Hum Biol. 83, 379
1996	Uzbekistan	Uzbeks	64,59	41,38	76	0,04	-13910 C>T rs4988235	Liebert et al. (2017) Hum Genet
1997	Papua New Guinea	Papuan	140,71	-5,09	34	0	-13910 C>T rs4988235	Bersaglieri et al. (2004) Am J Hum Genet. 74, 1111
1998	Solomon Islands	Melanesian (NAN)	150	-6,05	44	0	-13910 C>T rs4988235	Bersaglieri et al. (2004) Am J Hum Genet. 74, 1111
1999	Belarus	Belarusians	27,95	53,71	100	0,23	-13910 C>T rs4988235	Liebert et al. (2017) Hum Genet
2000	England (Central)	British	-2,76	52,71	1368	0,76	-13910 C>T rs4988235	Davey Smith et al. (2009) Eur J Hum Genet. 17, 357
2001	England (Northern)	British	-1,54	53,99	2336	0,75	-13910 C>T rs4988235	Davey Smith et al. (2009) Eur J Hum Genet. 17, 357
2002	England (Southeastern)	British	-0,57	51,22	1894	0,7	-13910 C>T rs4988235	Davey Smith et al. (2009) Eur J Hum Genet. 17, 357
2003	Estonia	Estonians	26,4	59,05	628	0,51	-13910 C>T rs4988235	Lember (2006) World J Gastroentero. 12, 7329.
2004	Finland	Finns	28	65	1876	0,58	-13910 C>T rs4988235	Enattah et al. (2008) Am J Hum Genet. 82, 57
2005	Finland	Saami	26,19	68,26	60	0,17	-13910 C>T rs4988235	Enattah et al. (2007) Am J Hum Genet. 81, 615
2006	Finland and Sweden	Scandinavians	16	60	360	0,82	-13910 C>T rs4988235	Bersaglieri et al. (2004) Am J Hum Genet. 74, 1111
2007	Finns	Finns, eastern	29	65	154	0,55	-13910 C>T rs4988235	Enattah et al. (2007) Am J Hum Genet. 81, 615
2008	Finns	Finns, western	24	64	308	0,62	-13910 C>T rs4988235	Enattah et al. (2007) Am J Hum Genet. 81, 615
2009	France	Basques	-1,45	43,4	48	0,67	-13910 C>T rs4988235	Bersaglieri et al. (2004) Am J Hum Genet. 74, 1111
2010	France	Basques	-1,45	43,4	170	0,66	-13910 C>T rs4988235	Enattah et al. (2007) Am J Hum Genet. 81, 615
2011	France	French	2,22	46,23	58	0,43	-13910 C>T rs4988235	Bersaglieri et al. (2004) Am J Hum Genet. 74, 1111
2012	France	French	2,22	46,23	34	0,34	-13910 C>T rs4988235	Enattah et al. (2007) Am J Hum Genet. 81, 615
2013	Germany	Germans	10,45	51,17	60	0,55	-13910 C>T rs4988235	Liebert et al. (2017) Hum Genet, Mulcare (2006) PhD thesis, UCL
2014	Germany	Sorbs	14,31	51,26	64	0,5	-13910 C>T rs4988235	Liebert et al. (2017) Hum Genet
2015	Greece	Greeks	21,83	39,07	200	0,09	-13910 C>T rs4988235	Anagnostou et al. (2009) Am J Hum Biol. 21, 217
2016	Greece	Greeks	21,83	39,07	120	0,15	-13910 C>T rs4988235	Liebert et al. (2017) Hum Genet, Mulcare (2006) PhD thesis, UCL
2017	Hungary	Hungarian	20,17	46,25	220	0,62	-13910 C>T rs4988235	Nagy et al. (2009) Eur J Clin Nutr. 63, 909.
2018	Hungary	Hungarian	20,17	46,25	362	0,36	-13910 C>T rs4988235	Nagy et al. (2011) Am J Phys Anthr. 145, 262.
2019	Ireland	Irish	-8	53,33	68	0,96	-13910 C>T rs4988235	Liebert et al. (2017) Hum Genet, Mulcare (2006) PhD thesis, UCL
2020	Italy	Central	12,48	41,9	196	0,11	-13910 C>T rs4988235	Anagnostou et al. (2009) Am J Hum Biol. 21, 217
2021	Italy	Central	12,48	41,9	440	0,14	-13910 C>T rs4988235	Zadro et al. (2017) Minerva Gastrenterol e Dietol. 63, 264
2022	Italy	Central-North	11,25	43,77	412	0,13	-13910 C>T rs4988235	Anagnostou et al. (2009) Am J Hum Biol. 21, 217
2023	Italy	Italians	13,91	42,22	134	0,13	-13910 C>T rs4988235	Coelho et al. (2005) Hum Genet. 117, 329
2024	Italy	Italians (from rome)	12,48	41,9	36	0,08	-13910 C>T rs4988235	Ranciaro et al. (2014) Am J Hum Genet. 94, 496
2025	Italy	North Italian	9,68	45,7	28	0,36	-13910 C>T rs4988235	Bersaglieri et al. (2004) Am J Hum Genet. 74, 1111
2026	Italy	North-Eastern	12,27	45,6	438	0,24	-13910 C>T rs4988235	Anagnostou et al. (2009) Am J Hum Biol. 21, 217
2027	Italy	Northern	10	45,7	1832	0,23	-13910 C>T rs4988235	Zadro et al. (2017) Minerva Gastrenterol e Dietol. 63, 264
2028	Italy	S. European*	12,48	41,9	66	0,09	-13910 C>T rs4988235	Ingram et al. (2007) Hum Genet. 120, 779
2029	Italy	Sardinian	9,12	39,22	306	0,07	-13910 C>T rs4988235	Anagnostou et al. (2009) Am J Hum Biol. 21, 217
2030	Italy	Sardinian	9,12	39,22	56	0,07	-13910 C>T rs4988235	Bersaglieri et al. (2004) Am J Hum Genet. 74, 1111
2031	Italy	Sardinian	9,12	39,22	42	0,18	-13910 C>T rs4988235	Zadro et al. (2017) Minerva Gastrenterol e Dietol. 63, 264
2032	Italy	South Italians	16,25	39,3	200	0,05	-13910 C>T rs4988235	Enattah et al. (2007) Am J Hum Genet. 81, 615
2033	Italy	Southern	16,25	39,3	378	0,08	-13910 C>T rs4988235	Anagnostou et al. (2009) Am J Hum Biol. 21, 217
2034	Italy	Southern	16,25	39,3	310	0,18	-13910 C>T rs4988235	Zadro et al. (2017) Minerva Gastrenterol e Dietol. 63, 264
2035	Italy	Tuscan	10,98	43,57	16	0,06	-13910 C>T rs4988235	Bersaglieri et al. (2004) Am J Hum Genet. 74, 1111
2036	Italy	Tyroleans Bozen	11,35	46,5	80	0,15	-13910 C>T rs4988235	Liebert et al. (2017) Hum Genet
2037	Italy	Tyroleans Gadertal	11,92	46,72	76	0,42	-13910 C>T rs4988235	Liebert et al. (2017) Hum Genet
2038	Italy	Tyroleans Vinschgau	10,77	46,63	102	0,36	-13910 C>T rs4988235	Liebert et al. (2017) Hum Genet
2039	Macedonia	Macedonians	21,75	41,61	100	0,24	-13910 C>T rs4988235	Liebert et al. (2017) Hum Genet
2040	Mixed	N. European	15	54	110	0,62	-13910 C>T rs4988235	Ingram et al. (2007) Hum Genet. 120, 779
2041	Netherlands	Dutch	5,86	51,82	92	0,6	-13910 C>T rs4988235	Hassan et al. (2016) BMC Res Notes. 9, 8
2042	Netherlands	Frisians	5,8	53,2	58	0,81	-13910 C>T rs4988235	Liebert et al. (2017) Hum Genet
2043	Norway	Norwegians	8,47	60,47	88	0,84	-13910 C>T rs4988235	Liebert et al. (2017) Hum Genet
2044	Poland	Ashkenazi-Jews	21	52,25	96	0,08	-13910 C>T rs4988235	Mulcare (2006) PhD thesis, UCL
2045	Poland	Polish	19,15	51,92	400	0,46	-13910 C>T rs4988235	Madry et al. (2010) Acta Biochim Pol. 57, 585
2046	Poland	Polish	19,15	51,92	446	0,3	-13910 C>T rs4988235	Płoszaj et al. (2011) Cent Eur J Biol. 6, 176.
2047	Portugal	Central_northern Portuguese	-8,41	40,2	894	0,4	-13910 C>T rs4988235	Manco et al. (2017) Eur J Clin Nutr. 71, 21
2048	Portugal	Portuguese	-8,22	39,4	96	0,44	-13910 C>T rs4988235	Liebert et al. (2017) Hum Genet
2049	Portugal	Portuguese-Centre	-7,5	40,28	140	0,39	-13910 C>T rs4988235	Manco et al. (2012) Ann Hum Biol. 40, 205.
2050	Portugal	Portuguese-North	-8,42	41,55	180	0,37	-13910 C>T rs4988235	Coelho et al. (2005) Hum Genet. 117, 329
2051	Portugal	Portuguese-North	-8,42	41,55	128	0,38	-13910 C>T rs4988235	Manco et al. (2012) Ann Hum Biol. 40, 205.
2052	Portugal	Portuguese-South	-7,83	38,52	130	0,27	-13910 C>T rs4988235	Manco et al. (2012) Ann Hum Biol. 40, 205.
2053	Romania	Romanians	24,97	45,94	118	0,17	-13910 C>T rs4988235	Liebert et al. (2017) Hum Genet
2054	Romania (Eastern Trasylvania)	Seklers	25,79	45,86	130	0,4	-13910 C>T rs4988235	Nagy et al. (2011) Am J Phys Anthr. 145, 262.
2055	Russia	Erzya	43,58	54,21	60	0,27	-13910 C>T rs4988235	Enattah et al. (2007) Am J Hum Genet. 81, 615
2056	Russia	Erzya	43,58	54,21	42	0,14	-13910 C>T rs4988235	Liebert et al. (2017) Hum Genet
2057	Russia	Moksha	44,07	54,24	60	0,28	-13910 C>T rs4988235	Enattah et al. (2007) Am J Hum Genet. 81, 615
2058	Russia	Moksha	44,07	54,24	32	0,41	-13910 C>T rs4988235	Liebert et al. (2017) Hum Genet
2059	Russia	Russian	37,62	55,75	50	0,24	-13910 C>T rs4988235	Bersaglieri et al. (2004) Am J Hum Genet. 74, 1111
2060	RUSSIA	Russian (Coriell)	37,62	55,75	14	0,21	-13910 C>T rs4988235	Ranciaro et al. (2014) Am J Hum Genet. 94, 496
2061	Russia	Russians (Northwest)	40,53	64,53	298	0,39	-13910 C>T rs4988235	Khabarova et al. (2009) World J Gastroentero. 15, 1849
2062	Russia	Russians Perm	56,25	58,01	46	0,24	-13910 C>T rs4988235	Liebert et al. (2017) Hum Genet
2063	Russia (Komi republic)	Komi	54,83	63,86	20	0,15	-13910 C>T rs4988235	Enattah et al. (2007) Am J Hum Genet. 81, 615
2064	Russian (Caucasus)	Adygei	40,08	44,6	34	0,12	-13910 C>T rs4988235	Bersaglieri et al. (2004) Am J Hum Genet. 74, 1111
2065	Scotland	British	-3,78	56	1032	0,82	-13910 C>T rs4988235	Davey Smith et al. (2009) Eur J Hum Genet. 17, 357
2066	Spain	Catalans	1,52	41,59	58	0,26	-13910 C>T rs4988235	Liebert et al. (2017) Hum Genet
2067	Spain	Spanish	-3,7	40,51	1718	0,39	-13910 C>T rs4988235	Agueda et al. (2010) Caclif Tissue Int. 87, 14
2068	Spain	Spanish	-3,7	40,51	62	0,4	-13910 C>T rs4988235	Liebert et al. (2017) Hum Genet
2069	Sweden	Northern European (Coriell)	17,63	59,85	74	0,67	-13910 C>T rs4988235	Ranciaro et al. (2014) Am J Hum Genet. 94, 496
2070	Sweden	Sami	20,87	67,87	60	0,29	-13910 C>T rs4988235	Liebert et al. (2017) Hum Genet
2071	Sweden	Swedes	15,01	60,03	784	0,74	-13910 C>T rs4988235	Almon et al. (2007) Scand J Gastroenterol. 42, 165
2072	Sweden	Swedes	15,01	60,03	74	0,78	-13910 C>T rs4988235	Liebert et al. (2017) Hum Genet
2073	UK	Northern European ancestry	-0,12	51,51	102	0,75	-13910 C>T rs4988235	Liebert et al. (2017) Hum Genet, Mulcare (2006) PhD thesis, UCL
2074	UK	Orcadian (Orkney Islands)	-3,15	59,04	32	0,69	-13910 C>T rs4988235	Bersaglieri et al. (2004) Am J Hum Genet. 74, 1111
2075	Ukraine	Ukrainians	31,17	48,38	92	0,22	-13910 C>T rs4988235	Mulcare (2006) PhD thesis, UCL
2076	Ukraine	Ukrainians	31,17	48,38	74	0,26	-13910 C>T rs4988235	Liebert et al. (2017) Hum Genet
2077	Cyprus	Greek-Cypriots	33,02	34,71	120	0,01	-13910 C>T rs4988235	Liebert et al. (2017) Hum Genet
2078	Iran	Iranians	53,69	32,43	42	0,1	-13910 C>T rs4988235	Enattah et al. (2007) Am J Hum Genet. 81, 615
2079	Iran	Iranians	53,69	32,43	42	0,1	-13910 C>T rs4988235	Enattah et al. (2008) Am J Hum Genet. 82, 57
2080	Iran	Iranians	53,69	32,43	154	0,03	-13910 C>T rs4988235	Liebert et al. (2017) Hum Genet, Mulcare (2006) PhD thesis, UCL
2081	Iran	Qashqai	52,53	29,62	20	0,05	-13910 C>T rs4988235	Enattah et al. (2007) Am J Hum Genet. 81, 615
2082	Israel	Ashkenazi-Jews	34,77	32,07	192	0,09	-13910 C>T rs4988235	Raz et al. (2013) Gene. 519, 67.
2083	Israel	Bedouin Arabs	34,77	32,07	302	0,02	-13910 C>T rs4988235	Raz et al. (2013) Gene. 519, 67.
2084	Israel	Bedouin Israeli	34,77	32,07	38	0,03	-13910 C>T rs4988235	Ingram et al. (2007) Hum Genet. 120, 779
2085	Israel	Druze	34,77	32,07	28	0,04	-13910 C>T rs4988235	Ingram et al. (2007) Hum Genet. 120, 779
2086	Israel	Iraqi Jews	34,77	32,07	192	0,04	-13910 C>T rs4988235	Raz et al. (2013) Gene. 519, 67.
2087	Israel	Moroccan	34,77	32,07	192	0,09	-13910 C>T rs4988235	Raz et al. (2013) Gene. 519, 67.
2088	Israel	Urban Arabs	34,77	32,07	162	0	-13910 C>T rs4988235	Ingram et al. (2007) Hum Genet. 120, 779
2089	Israel	Urban Arabs	34,77	32,07	84	0,02	-13910 C>T rs4988235	Liebert et al. (2017) Hum Genet
2090	Israel/PAA	Palestinian Arabs	35,2	31,9	36	0	-13910 C>T rs4988235	Ingram et al. (2007) Hum Genet. 120, 779
2091	Israel/PAA	Palestinians	34,47	31,5	44	0,02	-13910 C>T rs4988235	Ranciaro et al. (2014) Am J Hum Genet. 94, 496
2092	Jordan	Jordanian	35,93	31,95	112	0,05	-13910 C>T rs4988235	Enattah et al. (2008) Am J Hum Genet. 82, 57
2093	Jordan	Jordanian	36,24	30,59	46	0	-13910 C>T rs4988235	Ingram et al. (2007) Hum Genet. 120, 779
2094	Kurwait	Ajman	48	28,83	74	0	-13910 C>T rs4988235	Hill et al. (2013) Am J Phys Anthr. 152, 140
2095	Kuwait	Kuwaiti	47,48	29,31	66	0,03	-13910 C>T rs4988235	Liebert et al. (2017) Hum Genet
2096	Kuwait	Mutran	47,94	29,24	58	0	-13910 C>T rs4988235	Hill et al. (2013) Am J Phys Anthr. 152, 140
2097	Lebanon	Lebanese	35,49	33,89	48	0,04	-13910 C>T rs4988235	Ranciaro et al. (2014) Am J Hum Genet. 94, 496
2098	Oman	Arabs of Northern Oman	57,01	23,88	684	0,01	-13910 C>T rs4988235	Al-Abri et al. (2012) Hum Biol. 84, 271
2099	Oman	Dhofaris Arabs of Southern Oman	54,43	18,4	420	0	-13910 C>T rs4988235	Al-Abri et al. (2012) Hum Biol. 84, 271
2100	Oman	Omani	58,5	23,53	104	0,03	-13910 C>T rs4988235	Al-Abri et al. (2013) Oman Med J. 28, 341
2101	Saudi Arabia	Bedouin	45	23	94	0	-13910 C>T rs4988235	Ingram et al. (2007) Hum Genet. 120, 779
2102	Saudi Arabia	Central	46,72	24,71	180	0	-13910 C>T rs4988235	Imtiaz et al. (2007) J Med Genet. 44, e89
2103	Saudi Arabia	Eastern	50,68	22,3	164	0	-13910 C>T rs4988235	Imtiaz et al. (2007) J Med Genet. 44, e89
2104	Saudi Arabia	Northern	39,32	29,89	164	0,01	-13910 C>T rs4988235	Imtiaz et al. (2007) J Med Genet. 44, e89
2105	Saudi Arabia	Southern	44,13	17,49	184	0	-13910 C>T rs4988235	Imtiaz et al. (2007) J Med Genet. 44, e89
2106	Saudi Arabia	Western	39,82	21,42	172	0,01	-13910 C>T rs4988235	Imtiaz et al. (2007) J Med Genet. 44, e89
2107	Saudi Arabia	Arabs	45	23	248	0	-13910 C>T rs4988235	Enattah et al. (2008) Am J Hum Genet. 82, 57
2108	Syria	Assyrians	36,3	33,5	80	0,04	-13910 C>T rs4988235	Mulcare (2006) PhD thesis, UCL
2109	Syria	Syrians	39	34,8	140	0,02	-13910 C>T rs4988235	Liebert et al. (2017) Hum Genet
2110	Turkey	Anatolian-Turks	31,33	38,99	98	0,03	-13910 C>T rs4988235	Mulcare (2006) PhD thesis, UCL
2111	Turkey	Anatolian-Turks	31,33	38,99	116	0,08	-13910 C>T rs4988235	Liebert et al. (2017) Hum Genet
2112	Yemen	Yemen (judeo-yemen)	44,21	15,35	46	0	-13910 C>T rs4988235	Ranciaro et al. (2014) Am J Hum Genet. 94, 496
2113	Yemen	Yemeni (Sana'a University)	44,21	15,35	478	0	-13910 C>T rs4988235	Al-Abri et al. (2012) Hum Biol. 84, 271
2114	Yemen	Yemeni_Hadramaut	49,37	16,93	166	0,02	-13910 C>T rs4988235	Liebert et al. (2017) Hum Genet
2115	Yemen	Yemeni_Sena	44,21	15,35	68	0,15	-13910 C>T rs4988235	Liebert et al. (2017) Hum Genet
2116	Yemen	Yemenis 1	44,18	13,32	86	0	-13910 C>T rs4988235	Priehodová et al. (2014) Hum Biol. 86, 7
2117	Yemen	Yemenis 2	43	14,82	132	0	-13910 C>T rs4988235	Priehodová et al. (2014) Hum Biol. 86, 7
2118	Yemen	Yemenis 3	43,6	15,7	68	0	-13910 C>T rs4988235	Priehodová et al, (2014) Hum Biol. 86, 7
2119	Yemen	Yemenis 4	48,74	15,93	80	0,04	-13910 C>T rs4988235	Priehodová et al. (2014) Hum Biol. 86, 7
2120	Yemen	Yemenis 5	53,85	12,5	130	0,05	-13910 C>T rs4988235	Priehodová et al. (2014) Hum Biol. 86, 7
2122	Algeria	Berber Mzab	3,68	32,49	66	0	-13907 C>G rs41525747	Myles et al. (2005) Hum Genet. 117, 34
2124	Algeria	Mozabite Berbers	3,67	32,49	44	0	-13907 C>G rs41525747	Ranciaro et al. (2014) Am J Hum Genet. 94, 496
2125	Angola	!Xun	17,7	-14,66	40	0	-13907 C>G rs41525747	Breton et al. (2014) Curr Biol. 24, 852
2126	Angola	!Xuun	15,99	-16,34	72	0	-13907 C>G rs41525747	Pinto et al. (2016) Am J Phys Anthropol. 161, 436
2127	Angola	Himba	12,58	-16,98	138	0	-13907 C>G rs41525747	Pinto et al. (2016) Am J Phys Anthropol. 161, 436
2128	Angola	Kuvale	12,15	-15,2	108	0	-13907 C>G rs41525747	Coelho et al. (2009) BMC Evol Biol. 9, 80
2129	Angola	Kuvale	12,95	-15,64	162	0	-13907 C>G rs41525747	Pinto et al. (2016) Am J Phys Anthropol. 161, 436
2130	Angola	Kwepe	12,11	-15,78	68	0	-13907 C>G rs41525747	Pinto et al. (2016) Am J Phys Anthropol. 161, 436
2131	Angola	Kwisi	12,62	-15,92	40	0	-13907 C>G rs41525747	Pinto et al. (2016) Am J Phys Anthropol. 161, 436
2132	Angola	Nyaneka-Nkhumbi	12,15	-15,2	306	0	-13907 C>G rs41525747	Coelho et al. (2009) BMC Evol Biol. 9, 80
2133	Angola	Ovimbundu	12,15	-15,2	192	0	-13907 C>G rs41525747	Coelho et al. (2009) BMC Evol Biol. 9, 80
2134	Angola	Tjimba	12,65	-17,06	30	0	-13907 C>G rs41525747	Pinto et al. (2016) Am J Phys Anthropol. 161, 436
2135	Angola	Twa	13,44	-16,7	36	0	-13907 C>G rs41525747	Pinto et al. (2016) Am J Phys Anthropol. 161, 436
2136	Angola, Namibia Botswana	Khwe	23,57	-17,87	38	0	-13907 C>G rs41525747	Breton et al. (2014) Curr Biol. 24, 852
2137	Botswana	/Gui and //Ganab	24,05	-23,42	40	0	-13907 C>G rs41525747	Breton et al. (2014) Curr Biol. 24, 852
2138	Botswana	Buga	22,31	-18,48	18	0	-13907 C>G rs41525747	Macholdt et al. (2014) Curr Biol. 24, 875
2139	Botswana	G|ui	22,69	-22,05	34	0	-13907 C>G rs41525747	Macholdt et al. (2014) Curr Biol. 24, 875
2140	Botswana	Gǁana	22,69	-22,05	20	0	-13907 C>G rs41525747	Macholdt et al. (2014) Curr Biol. 24, 875
2141	Botswana	Ju|'hoan_North	21,24	-20,24	42	0	-13907 C>G rs41525747	Macholdt et al. (2014) Curr Biol. 24, 875
2142	Botswana	Ju|'hoan_South	21,24	-20,24	52	0	-13907 C>G rs41525747	Macholdt et al. (2014) Curr Biol. 24, 875
2143	Botswana	Kgalagadi	23,02	-24,89	40	0	-13907 C>G rs41525747	Macholdt et al. (2014) Curr Biol. 24, 875
2144	Botswana	Naro	21,37	-22,01	38	0	-13907 C>G rs41525747	Macholdt et al. (2014) Curr Biol. 24, 875
2145	Botswana	Shua	24,95	-20,8	54	0	-13907 C>G rs41525747	Macholdt et al. (2014) Curr Biol. 24, 875
2146	Botswana	Taa_East	23,02	-24,89	22	0	-13907 C>G rs41525747	Macholdt et al. (2014) Curr Biol. 24, 875
2147	Botswana	Taa_North	21,41	-22,96	22	0	-13907 C>G rs41525747	Macholdt et al. (2014) Curr Biol. 24, 875
2148	Botswana	Taa_West	20,18	-23,79	40	0	-13907 C>G rs41525747	Macholdt et al. (2014) Curr Biol. 24, 875
2149	Botswana	Tshwa	24,95	-20,8	30	0	-13907 C>G rs41525747	Macholdt et al. (2014) Curr Biol. 24, 875
2150	Botswana	Tswana	25,9	-23,71	36	0	-13907 C>G rs41525747	Macholdt et al. (2014) Curr Biol. 24, 875
2151	Botswana	ǁAni	22,31	-18,48	22	0	-13907 C>G rs41525747	Macholdt et al. (2014) Curr Biol. 24, 875
2152	Botswana	ǂHoan	23,02	-24,89	14	0	-13907 C>G rs41525747	Macholdt et al. (2014) Curr Biol. 24, 875
2153	Cameroon	Arabic Baggara	14,67	11,33	62	0	-13907 C>G rs41525747	Ranciaro et al. (2014) Am J Hum Genet. 94, 496
2154	Cameroon	Bakola	10,42	3,08	56	0	-13907 C>G rs41525747	Ranciaro et al. (2014) Am J Hum Genet. 94, 496
2155	Cameroon	Fulani	14,15	11,05	102	0	-13907 C>G rs41525747	Ingram et al. (2007) Hum Genet. 120, 779
2156	Cameroon	Fulani	14,5	10,5	48	0	-13907 C>G rs41525747	Ranciaro et al. (2014) Am J Hum Genet. 94, 496
2159	Cameroon	Mambila	12,5	6	134	0	-13907 C>G rs41525747	Jones et al. (2015) Hum Genet. 134, 917
2160	Cameroon	Mandara	14,24	10,98	42	0	-13907 C>G rs41525747	Ranciaro et al. (2014) Am J Hum Genet. 94, 496
2162	Cameroon	Ouldoume	14,24	10,98	36	0	-13907 C>G rs41525747	Ranciaro et al. (2014) Am J Hum Genet. 94, 496
2163	Cameroon	Pygmy	14,75	2,92	36	0	-13907 C>G rs41525747	Jones et al. (2015) Hum Genet. 134, 917
2164	Cameroon	Shuwa Arabs	14,5	13	124	0	-13907 C>G rs41525747	Jones et al. (2015) Hum Genet. 134, 917
2166	Chad	Abbala	15,31	14,12	54	0	-13907 C>G rs41525747	Priehodová et al. (2014) Hum Biol. 86, 7
2168	Chad	Boulala	17,54	12,89	44	0	-13907 C>G rs41525747	Ranciaro et al. (2014) Am J Hum Genet. 94, 496
2169	Chad	Laka	15,97	7,88	46	0	-13907 C>G rs41525747	Ranciaro et al. (2014) Am J Hum Genet. 94, 496
2170	Chad	Ngambay	16,32	8,98	48	0	-13907 C>G rs41525747	Ranciaro et al. (2014) Am J Hum Genet. 94, 496
2171	Congo	Brazzaville	15,28	-4,27	104	0	-13907 C>G rs41525747	Jones et al. (2015) Hum Genet. 134, 917
2172	Congo	Manyanga	14,16	-4,91	22	0	-13907 C>G rs41525747	Breton et al. (2014) Curr Biol. 24, 852
2173	Congo	Mbuti	29,97	1,85	30	0	-13907 C>G rs41525747	Ranciaro et al. (2014) Am J Hum Genet. 94, 496
2174	Egypt	Egyptian Arabs	28,66	28,02	68	0	-13907 C>G rs41525747	Priehodová et al. (2014) Hum Biol. 86, 7
2175	Ethiopia	Afar	41,36	11,6	152	0,24	-13907 C>G rs41525747	Jones et al. (2015) Hum Genet. 134, 917
2176	Ethiopia	Amhara	38,66	9,87	152	0,06	-13907 C>G rs41525747	Jones et al. (2015) Hum Genet. 134, 917
2177	Ethiopia	Amhara (phenotyped)	38,66	9,87	108	0,02	-13907 C>G rs41525747	Jones et al. (2013) Am J Hum Genet. 93, 538
2178	Ethiopia	Amhara, Tigray and Oromo	32	15	80	0,11	-13907 C>G rs41525747	Hassan et al. (2016) BMC Res Notes. 9, 8
2179	Ethiopia	Anuak	34,41	7,95	138	0	-13907 C>G rs41525747	Jones et al. (2015) Hum Genet. 134, 917
2180	Ethiopia	Beta Israel (Ethiopian Jews)	37,47	12,6	36	0,08	-13907 C>G rs41525747	Ranciaro et al. (2014) Am J Hum Genet. 94, 496
2181	Ethiopia	Maale	36,64	5,71	132	0,02	-13907 C>G rs41525747	Jones et al. (2015) Hum Genet. 134, 917
2182	Ethiopia	Manjo	36,23	7,27	80	0,01	-13907 C>G rs41525747	Jones et al. (2015) Hum Genet. 134, 917
2183	Ethiopia	Nuer	34,58	8,25	74	0	-13907 C>G rs41525747	Jones et al. (2015) Hum Genet. 134, 917
2184	Ethiopia	Oromo	37,31	7,84	152	0,07	-13907 C>G rs41525747	Jones et al. (2015) Hum Genet. 134, 917
2185	Ethiopia	Shabo	35,41	7,56	48	0	-13907 C>G rs41525747	Jones et al. (2015) Hum Genet. 134, 917
2186	Ethiopia	Somali	41,87	9,58	74	0,1	-13907 C>G rs41525747	Ingram (2009) J Mol Evol. 69, 579
2187	Ethiopia	Somali (phenotyped)	41,87	9,58	188	0,07	-13907 C>G rs41525747	Ingram (2009) J Mol Evol. 69, 579, corrected Liebert
2188	Ethiopia	Suri	35,59	7	100	0	-13907 C>G rs41525747	Jones et al. (2015) Hum Genet. 134, 917
2189	Ethiopia	Oromo (phenotyped)	37,31	7,84	150	0,05	-13907 C>G rs41525747	Jones et al. (2013) Am J Hum Genet. 93, 538
2190	Ethiopia	Tigray	39,47	13,5	88	0,19	-13907 C>G rs41525747	Jones et al. (2013) Am J Hum Genet. 93, 538
2191	Ethiopia	Wolayta	37,76	6,84	52	0,08	-13907 C>G rs41525747	Jones et al. (2013) Am J Hum Genet. 93, 538
2192	Ghana	Akan	-1,02	7,95	392	0	-13907 C>G rs41525747	Torniainen et al. (2009) BMC Genet. 10, 31
2193	Ghana	Asante	-0,55	6,17	70	0	-13907 C>G rs41525747	Jones et al. (2015) Hum Genet. 134, 917
2194	Ghana	Builsa	-1,29	10,53	42	0	-13907 C>G rs41525747	Jones et al. (2015) Hum Genet. 134, 917
2195	Kenya	Bajun	40,12	-3,22	10	0	-13907 C>G rs41525747	Ranciaro et al. (2014) Am J Hum Genet. 94, 496
2196	Kenya	Boni	40,49	-2,21	48	0	-13907 C>G rs41525747	Ranciaro et al. (2014) Am J Hum Genet. 94, 496
2197	Kenya	Borana	38,02	2,33	34	0,12	-13907 C>G rs41525747	Ranciaro et. al. (2014) Am J Hum Genet. 94, 496, and Tishkoff et al. (2007) Nat Genet. 39, 31
2198	Kenya	Burji	37,78	5,6	16	0	-13907 C>G rs41525747	Ranciaro et. al. (2014) Am J Hum Genet. 94, 496, and Tishkoff et al. (2007) Nat Genet. 39, 31
2199	Kenya	Dikri Maasai	37,16	0,4	2	0	-13907 C>G rs41525747	Ranciaro et al. (2014) Am J Hum Genet. 94, 496
2200	Kenya	Elmolo	36,68	2,83	32	0	-13907 C>G rs41525747	Ranciaro et. al. (2014) Am J Hum Genet. 94, 496, and Tishkoff et al. (2007) Nat Genet. 39, 31
2201	Kenya	Gabra/Gabramigos	37,07	3,32	82	0,09	-13907 C>G rs41525747	Ranciaro et. al. (2014) Am J Hum Genet. 94, 496, and Tishkoff et al. (2007) Nat Genet. 39, 31
2202	Kenya	Garreh	39,24	3,47	38	0,08	-13907 C>G rs41525747	Ranciaro et al. (2014) Am J Hum Genet. 94, 496
2203	Kenya	Il'gwesi Maasai	37,14	0,37	22	0	-13907 C>G rs41525747	Ranciaro et. al. (2014) Am J Hum Genet. 94, 496, and Tishkoff et al. (2007) Nat Genet. 39, 31
2204	Kenya	Ilchamus Maasai	36,08	0,51	20	0,05	-13907 C>G rs41525747	Ranciaro et. al. (2014) Am J Hum Genet. 94, 496, and Tishkoff et al. (2007) Nat Genet. 39, 31
2205	Kenya	Kikuyu	37,15	-0,72	14	0	-13907 C>G rs41525747	Ranciaro et. al. (2014) Am J Hum Genet. 94, 496, and Tishkoff et al. (2007) Nat Genet. 39, 31
2206	Kenya	Konso	37,48	5,25	24	0	-13907 C>G rs41525747	Ranciaro et. al. (2014) Am J Hum Genet. 94, 496, and Tishkoff et al. (2007) Nat Genet. 39, 31
2207	Kenya	Luo	34,53	-0,11	44	0	-13907 C>G rs41525747	Ranciaro et al. (2014) Am J Hum Genet. 94, 496
2208	Kenya	Marakwet	35,26	1,09	14	0	-13907 C>G rs41525747	Ranciaro et. al. (2014) Am J Hum Genet. 94, 496, and Tishkoff et al. (2007) Nat Genet. 39, 31
2209	Kenya	Mumonyot Maasai	37,14	0,43	14	0,07	-13907 C>G rs41525747	Ranciaro et. al. (2014) Am J Hum Genet. 94, 496, and Tishkoff et al. (2007) Nat Genet. 39, 31
2210	Kenya	Nandi	35,18	0,11	8	0	-13907 C>G rs41525747	Tishkoff et al. (2007) Nat Genet. 39, 31
2211	Kenya	Ogiek	35,83	-0,37	22	0	-13907 C>G rs41525747	Ranciaro et. al. (2014) Am J Hum Genet. 94, 496, and Tishkoff et al. (2007) Nat Genet. 39, 31
2212	Kenya	Orma	40,44	-2,39	48	0,02	-13907 C>G rs41525747	Ranciaro et al. (2014) Am J Hum Genet. 94, 496
2213	Kenya	Pare Kenya	37,76	-3,48	36	0	-13907 C>G rs41525747	Ranciaro et al. (2014) Am J Hum Genet. 94, 496
2214	Kenya	Pokomo	40,12	-3,22	14	0	-13907 C>G rs41525747	Ranciaro et al. (2014) Am J Hum Genet. 94, 496
2215	Kenya	Pokot	36,09	0,68	28	0	-13907 C>G rs41525747	Ranciaro et. al. (2014) Am J Hum Genet. 94, 496, and Tishkoff et al. (2007) Nat Genet. 39, 31
2216	Kenya	Purko Maasai	36,09	0,68	2	0	-13907 C>G rs41525747	Tishkoff et al. (2007) Nat Genet. 39, 31
2217	Kenya	Rendille	37,58	2,51	24	0,04	-13907 C>G rs41525747	Ranciaro et. al. (2014) Am J Hum Genet. 94, 496, and Tishkoff et al. (2007) Nat Genet. 39, 31
2218	Kenya	Sabaot	35,26	1,09	12	0	-13907 C>G rs41525747	Ranciaro et. al. (2014) Am J Hum Genet. 94, 496, and Tishkoff et al. (2007) Nat Genet. 39, 31
2219	Kenya	Samburu	36,7	1,1	18	0,06	-13907 C>G rs41525747	Ranciaro et. al. (2014) Am J Hum Genet. 94, 496, and Tishkoff et al. (2007) Nat Genet. 39, 31
2220	Kenya	Sanye	40,5	-2,37	28	0	-13907 C>G rs41525747	Ranciaro et al. (2014) Am J Hum Genet. 94, 496
2221	Kenya	Sengwer	35,26	1,09	32	0	-13907 C>G rs41525747	Ranciaro et. al. (2014) Am J Hum Genet. 94, 496, and Tishkoff et al. (2007) Nat Genet. 39, 31
2222	Kenya	Taita	38,29	-3,4	20	0	-13907 C>G rs41525747	Ranciaro et al. (2014) Am J Hum Genet. 94, 496
2223	Kenya	Tugen	35,85	0,52	30	0	-13907 C>G rs41525747	Ranciaro et. al. (2014) Am J Hum Genet. 94, 496, and Tishkoff et al. (2007) Nat Genet. 39, 31
2224	Kenya	Turkana	35,99	0,48	26	0	-13907 C>G rs41525747	Ranciaro et. al. (2014) Am J Hum Genet. 94, 496, and Tishkoff et al. (2007) Nat Genet. 39, 31
2225	Kenya	Wata	37,07	3,32	44	0,02	-13907 C>G rs41525747	Ranciaro et. al. (2014) Am J Hum Genet. 94, 496, and Tishkoff et al. (2007) Nat Genet. 39, 31
2226	Kenya	Yaaku	37,18	0,45	28	0,04	-13907 C>G rs41525747	Ranciaro et. al. (2014) Am J Hum Genet. 94, 496, and Tishkoff et al. (2007) Nat Genet. 39, 31
2229	Malawi	Chewa	33,78	-13,98	100	0	-13907 C>G rs41525747	Jones et al. (2015) Hum Genet. 134, 917
2232	Morocco	Moroccan	-6,02	34,03	24	0	-13907 C>G rs41525747	Enattah et al. (2008) Am J Hum Genet. 82, 57
2234	Morocco	Saharawi	-6,02	34,03	22	0	-13907 C>G rs41525747	Enattah et al. (2008) Am J Hum Genet. 82, 57
2235	Morocco	Berber Amizmiz (High-Atlas)	-8,23	29	78	0	-13907 C>G rs41525747	Myles et al. (2005) Hum Genet. 117, 34
2236	Morocco	Berber Moyen-Atlas (Mid-Atlas)	-4,84	33,12	66	0	-13907 C>G rs41525747	Myles et al. (2005) Hum Genet. 117, 34
2237	Mosambique	Makua	39,36	-15,15	28	0	-13907 C>G rs41525747	Pinto et al. (2016) Am J Phys Anthropol. 161, 436
2238	Mosambique	Nyanja	34,1	-14,92	22	0	-13907 C>G rs41525747	Pinto et al. (2016) Am J Phys Anthropol. 161, 436
2239	Mosambique	Shangaan	32,89	-24,35	46	0	-13907 C>G rs41525747	Pinto et al. (2016) Am J Phys Anthropol. 161, 436
2240	Mosambique	Tswa	34,89	-21,91	36	0	-13907 C>G rs41525747	Pinto et al. (2016) Am J Phys Anthropol. 161, 436
2241	Mosambique	Yao	35,75	-12,81	30	0	-13907 C>G rs41525747	Pinto et al. (2016) Am J Phys Anthropol. 161, 436
2243	Mozambique	Sena	35,05	-17,44	136	0	-13907 C>G rs41525747	Jones et al. (2015) Hum Genet. 134, 917
2244	Namibia	!Xuun	18,78	-19,05	38	0	-13907 C>G rs41525747	Macholdt et al. (2014) Curr Biol. 24, 875
2245	Namibia	Damara	16,23	-20,35	68	0	-13907 C>G rs41525747	Macholdt et al. (2014) Curr Biol. 24, 875
2246	Namibia	Haiǁom	16,23	-20,35	80	0	-13907 C>G rs41525747	Macholdt et al. (2014) Curr Biol. 24, 875
2247	Namibia	Herero	17,04	-21,5	42	0	-13907 C>G rs41525747	Macholdt et al. (2014) Curr Biol. 24, 875
2248	Namibia	Herero (southwestern Bantu speakers)	17,07	-22,56	28	0	-13907 C>G rs41525747	Breton et al. (2014) Curr Biol. 24, 852
2249	Namibia	Himba	13,94	-18,84	32	0	-13907 C>G rs41525747	Macholdt et al. (2014) Curr Biol. 24, 875
2250	Namibia	Ju/’hoansi	20,5	-19,6	40	0	-13907 C>G rs41525747	Breton et al. (2014) Curr Biol. 24, 852
2251	Namibia	Nama	17,07	-22,56	44	0	-13907 C>G rs41525747	Breton et al. (2014) Curr Biol. 24, 852
2252	Namibia	Nama	17,55	-24,69	50	0	-13907 C>G rs41525747	Macholdt et al. (2014) Curr Biol. 24, 875
2254	Namibia	San	18,19	-25,6	34	0	-13907 C>G rs41525747	Jones et al. (2015) Hum Genet. 134, 917
2255	Namibia	San (CEPH)	20	-21	10	0	-13907 C>G rs41525747	Ranciaro et al. (2014) Am J Hum Genet. 94, 496
2256	Namibia	Wambo	16,58	-17,63	16	0	-13907 C>G rs41525747	Macholdt et al. (2014) Curr Biol. 24, 875
2257	Namibia	ǁXo	23,39	-17,96	38	0	-13907 C>G rs41525747	Macholdt et al. (2014) Curr Biol. 24, 875
2258	Nigeria	Shuwa Arabs	14,19	12,34	106	0	-13907 C>G rs41525747	Priehodová et al. (2014) Hum Biol. 86, 7
2260	Nigeria	Yoruba	4	8	52	0	-13907 C>G rs41525747	Ranciaro et al. (2014) Am J Hum Genet. 94, 496
2262	Senegal	Mandjak	-15,88	12,99	114	0	-13907 C>G rs41525747	Jones et al. (2015) Hum Genet. 134, 917
2263	Senegal	Wolof	-17,45	14,69	138	0	-13907 C>G rs41525747	Jones et al. (2015) Hum Genet. 134, 917
2265	South Africa	!Xhosa	29	-31,5	42	0	-13907 C>G rs41525747	Ranciaro et al. (2014) Am J Hum Genet. 94, 496
2266	South Africa	!Xun/Khoe	24,03	-28,68	22	0	-13907 C>G rs41525747	Ranciaro et al. (2014) Am J Hum Genet. 94, 496
2267	South Africa	Askham Coloured	20,78	-26,98	40	0	-13907 C>G rs41525747	Breton et al. (2014) Curr Biol. 24, 852
2269	South Africa	Colesberg Coloured	25,07	-30,69	40	0	-13907 C>G rs41525747	Breton et al. (2014) Curr Biol. 24, 852
2270	South Africa	Karretjie	25,07	-30,69	40	0	-13907 C>G rs41525747	Breton et al. (2014) Curr Biol. 24, 852
2271	South Africa	Khomani	20,78	-26,98	40	0	-13907 C>G rs41525747	Breton et al. (2014) Curr Biol. 24, 852
2272	South Africa	Mixed (for example with Europeans)	18,42	-33,92	124	0	-13907 C>G rs41525747	Torniainen et al. (2009) BMC Genet. 10, 31
2273	South Africa	Sotho-Tswana	27,67	-28,55	32	0	-13907 C>G rs41525747	Breton et al. (2014) Curr Biol. 24, 852
2274	South Africa	South Africans	28,23	-25,71	40	0	-13907 C>G rs41525747	Jones et al. (2015) Hum Genet. 134, 917
2275	South Africa	South Bantu (CEPH-HGDP)	24,25	-25,63	16	0	-13907 C>G rs41525747	Ranciaro et al. (2014) Am J Hum Genet. 94, 496
2276	South Africa	Venda	30,48	-22,95	36	0	-13907 C>G rs41525747	Ranciaro et al. (2014) Am J Hum Genet. 94, 496
2277	South Africa	Wellington Coloured	19,01	-33,64	40	0	-13907 C>G rs41525747	Breton et al. (2014) Curr Biol. 24, 852
2278	South Africa	Xhosa	20,66	-34,16	218	0	-13907 C>G rs41525747	Torniainen et al. (2009) BMC Genet. 10, 31
2279	South Africa	Zulu	30,96	-27,91	50	0	-13907 C>G rs41525747	Breton et al. (2014) Curr Biol. 24, 852
2280	South Sudan	Nilotes	31	4	96	0	-13907 C>G rs41525747	Hassan et al. (2016) BMC Res Notes. 9, 8
2281	Sudan	Ama	30	20	4	0	-13907 C>G rs41525747	Tishkoff et al. (2007) Nat Genet. 39, 31
2283	Sudan	Beja Banuamir	36,4	15,46	12	0,25	-13907 C>G rs41525747	Ranciaro et. al. (2014) Am J Hum Genet. 94, 496, and Tishkoff et al. (2007) Nat Genet. 39, 31
2284	Sudan	Beja Hadandawa	36,4	15,46	22	0,18	-13907 C>G rs41525747	Ranciaro et. al. (2014) Am J Hum Genet. 94, 496, and Tishkoff et al. (2007) Nat Genet. 39, 31
2285	Sudan	Beni Amer	36	18	74	0,15	-13907 C>G rs41525747	Hassan et al. (2016) BMC Res Notes. 9, 8
2286	Sudan	Beni Amer	37,22	19,62	154	0,13	-13907 C>G rs41525747	Jones et al. (2015) Hum Genet. 134, 917
2287	Sudan	Copts	32	15	78	0	-13907 C>G rs41525747	Hassan et al. (2016) BMC Res Notes. 9, 8
2288	Sudan	Darfurians	25	13	98	0	-13907 C>G rs41525747	Hassan et al. (2016) BMC Res Notes. 9, 8
2289	Sudan	Dinka	28,5	8,5	18	0	-13907 C>G rs41525747	Ranciaro et. al. (2014) Am J Hum Genet. 94, 496, and Tishkoff et al. (2007) Nat Genet. 39, 31
2291	Sudan	Dunglawi	30	20	12	0,08	-13907 C>G rs41525747	Ingram et al. (2007) Hum Genet. 120, 779
2292	Sudan	Fulani	24	11	78	0,01	-13907 C>G rs41525747	Hassan et al. (2016) BMC Res Notes. 9, 8
2294	Sudan	Gaali	32,53	15,59	20	0,05	-13907 C>G rs41525747	Enattah et al. (2008) Am J Hum Genet. 82, 57
2295	Sudan	Gaalien-Arabs	33	16	80	0	-13907 C>G rs41525747	Hassan et al. (2016) BMC Res Notes. 9, 8
2296	Sudan	Halfawien-Nubians	31	21	78	0,01	-13907 C>G rs41525747	Hassan et al. (2016) BMC Res Notes. 9, 8
2297	Sudan	Jaali	33,43	16,69	172	0,01	-13907 C>G rs41525747	Ingram et al. (2007) Hum Genet. 120, 779 , corrected Jones et al. (2015) Hum Genet. 134, 917
2298	Sudan	Koalib	30	20	2	0	-13907 C>G rs41525747	Tishkoff et al. (2007) Nat Genet. 39, 31
2299	Sudan	Liguri/Logorik	30	20	2	0	-13907 C>G rs41525747	Tishkoff et al. (2007) Nat Genet. 39, 31
2300	Sudan	Mahas	32,53	15,59	30	0	-13907 C>G rs41525747	Enattah et al. (2008) Am J Hum Genet. 82, 57
2301	Sudan	Mahas-Nubians	30	19	78	0,01	-13907 C>G rs41525747	Hassan et al. (2016) BMC Res Notes. 9, 8
2302	Sudan	Masalit	30	20	2	0	-13907 C>G rs41525747	Tishkoff et al. (2007) Nat Genet. 39, 31
2303	Sudan	Nuba	29	11	80	0	-13907 C>G rs41525747	Hassan et al. (2016) BMC Res Notes. 9, 8
2304	Sudan	Nuer	32	8	10	0	-13907 C>G rs41525747	Ranciaro et. al. (2014) Am J Hum Genet. 94, 496, and Tishkoff et al. (2007) Nat Genet. 39, 31
2305	Sudan	Nyimang	30,75	12,45	12	0	-13907 C>G rs41525747	Ranciaro et al. (2014) Am J Hum Genet. 94, 496
2306	Sudan	Rashaayda	36,3	15,35	104	0	-13907 C>G rs41525747	Priehodová et al. (2014) Hum Biol. 86, 7
2307	Sudan	Shaigi	30	20	18	0	-13907 C>G rs41525747	Ingram et al. (2007) Hum Genet. 120, 779,corr Jones et al (2015) Hum Genet. 134, 917
2308	Sudan	Shillook	31,66	9,54	16	0	-13907 C>G rs41525747	Ranciaro et. al. (2014) Am J Hum Genet. 94, 496, and Tishkoff et al. (2007) Nat Genet. 39, 31
2309	Sudan	Shokrya-Arabs	35	15	80	0,03	-13907 C>G rs41525747	Hassan et al. (2016) BMC Res Notes. 9, 8
2310	Sudan	Shwaiga-Arabs	31	18	76	0,03	-13907 C>G rs41525747	Hassan et al. (2016) BMC Res Notes. 9, 8
2311	Sudan	Sudanese Arabs	30,55	19,88	92	0,02	-13907 C>G rs41525747	Priehodová et al. (2014) Hum Biol. 86, 7
2312	Tanzania	Akie	37,38	-5,29	28	0	-13907 C>G rs41525747	Ranciaro et. al. (2014) Am J Hum Genet. 94, 496, and Tishkoff et al. (2007) Nat Genet. 39, 31
2313	Tanzania	Burunge	35,92	-5,23	36	0	-13907 C>G rs41525747	Ranciaro et. al. (2014) Am J Hum Genet. 94, 496, and Tishkoff et al. (2007) Nat Genet. 39, 31
2314	Tanzania	Chagga	38,05	-5,38	92	0	-13907 C>G rs41525747	Jones et al. (2015) Hum Genet. 134, 917
2315	Tanzania	Datoga	35,17	-3,7	8	0	-13907 C>G rs41525747	Tishkoff et al. (2007) Nat Genet. 39, 31
2316	Tanzania	Dorobo	34,89	-6,37	20	0	-13907 C>G rs41525747	Tishkoff et al. (2007) Nat Genet. 39, 31
2317	Tanzania	Fiome	35,68	-4,42	22	0	-13907 C>G rs41525747	Tishkoff et al. (2007) Nat Genet. 39, 31
2318	Tanzania	Hadza	35,17	-3,68	40	0	-13907 C>G rs41525747	Ranciaro et. al. (2014) Am J Hum Genet. 94, 496, and Tishkoff et al. (2007) Nat Genet. 39, 31
2319	Tanzania	Iraqw	35,38	-3,52	52	0	-13907 C>G rs41525747	Ranciaro et. al. (2014) Am J Hum Genet. 94, 496, and Tishkoff et al. (2007) Nat Genet. 39, 31
2320	Tanzania	Maasai (Tanzania)	34,85	-2,27	38	0	-13907 C>G rs41525747	Ranciaro et. al. (2014) Am J Hum Genet. 94, 496, and Tishkoff et al. (2007) Nat Genet. 39, 31
2321	Tanzania	Mbugu	38,43	-4,85	60	0	-13907 C>G rs41525747	Ranciaro et. al. (2014) Am J Hum Genet. 94, 496, and Tishkoff et al. (2007) Nat Genet. 39, 31
2322	Tanzania	Mbugwe	35,85	-3,79	24	0	-13907 C>G rs41525747	Ranciaro et. al. (2014) Am J Hum Genet. 94, 496, and Tishkoff et al. (2007) Nat Genet. 39, 31
2323	Tanzania	Pare Tanzania	38,27	-8,57	20	0	-13907 C>G rs41525747	Ranciaro et. al. (2014) Am J Hum Genet. 94, 496, and Tishkoff et al. (2007) Nat Genet. 39, 31
2324	Tanzania	Rangi	35,65	-4,31	70	0	-13907 C>G rs41525747	Ranciaro et. al. (2014) Am J Hum Genet. 94, 496, and Tishkoff et al. (2007) Nat Genet. 39, 31
2325	Tanzania	Sambaa	38,43	-4,85	6	0	-13907 C>G rs41525747	Ranciaro et. al. (2014) Am J Hum Genet. 94, 496, and Tishkoff et al. (2007) Nat Genet. 39, 31
2326	Tanzania	Sandawe	35,75	-5	62	0	-13907 C>G rs41525747	Ranciaro et. al. (2014) Am J Hum Genet. 94, 496, and Tishkoff et al. (2007) Nat Genet. 39, 31
2328	Zambia	Nkoya	24,8	-14,97	32	0	-13907 C>G rs41525747	Macholdt et al. (2014) Curr Biol. 24, 875
2329	Zambia	Tonga	26,49	-17,67	34	0	-13907 C>G rs41525747	Macholdt et al. (2014) Curr Biol. 24, 875
2330	Afghanistan	Pashtuns/Afghans	68,36	33,56	32	0	-13907 C>G rs41525747	Liebert et al. (2017) Hum Genet
2332	Afghanistan	Tadjiks	68,71	36,13	28	0	-13907 C>G rs41525747	Liebert et al. (2017) Hum Genet
2334	Afghanistan	Uzbeks	67,64	35,5	54	0	-13907 C>G rs41525747	Liebert et al. (2017) Hum Genet
2336	Armenia	Armenians	45,04	40,07	102	0	-13907 C>G rs41525747	Liebert et al. (2017) Hum Genet
2337	Azerbaijan	Azeri	47,58	40,14	80	0	-13907 C>G rs41525747	Liebert et al. (2017) Hum Genet, Mulcare (2006) PhD thesis, UCL
2343	China	Han	115,52	25,65	20	0	-13907 C>G rs41525747	Ranciaro et al. (2014) Am J Hum Genet. 94, 496
2344	China	Han (coord da Floyd. Coriell)	115,52	25,65	20	0	-13907 C>G rs41525747	Ranciaro et al. (2014) Am J Hum Genet. 94, 496
2347	China	Hezhen	132,5	47,7	196	0	-13907 C>G rs41525747	Xu et al. (2010) Scand J Gastroentero. 45, 168
2349	China	Kazak	81,3	43,9	194	0	-13907 C>G rs41525747	Xu et al. (2010) Scand J Gastroentero. 45, 168
2352	China	Man (Manchu)	123,2	40,2	216	0	-13907 C>G rs41525747	Xu et al. (2010) Scand J Gastroentero. 45, 168
2356	China	Mongols	119,7	29,2	212	0	-13907 C>G rs41525747	Xu et al. (2010) Scand J Gastroentero. 45, 168
2358	China	Northern Han	126,53	45,8	138	0	-13907 C>G rs41525747	Xu et al. (2010) Scand J Gastroentero. 45, 168
2361	China	Oroqen	131	53,5	136	0	-13907 C>G rs41525747	Xu et al. (2010) Scand J Gastroentero. 45, 168
2363	China	Tibetans (Nagqu)	92,07	31,48	418	0	-13907 C>G rs41525747	Peng et al. (2012) J Hum Genet. 57, 394
2364	China	Tibetans (Shigatse)	88,88	29,27	572	0	-13907 C>G rs41525747	Peng et al. (2012) J Hum Genet. 57, 394
2370	Georgia	Georgians	43,35	42,32	108	0	-13907 C>G rs41525747	Liebert et al. (2017) Hum Genet
2371	India	Andaman and Nicobar Islands	92,8	12,5	68	0	-13907 C>G rs41525747	Galego Romero et al. (2012) Mol Biol Evol. 29, 249
2372	India	Central	79,45	23,84	358	0	-13907 C>G rs41525747	Galego Romero et al. (2012) Mol Biol Evol. 29, 249
2373	India	Dawoodi Bohra (Gujarat)	71,19	22,26	100	0	-13907 C>G rs41525747	Easwaarkanth et al. (2009) Eur J Hum Genet. 18, 354
2374	India	Dawoodi Bohra (Tamil Nadu)	78,66	11,13	124	0	-13907 C>G rs41525747	Easwaarkanth et al. (2009) Eur J Hum Genet. 18, 354
2375	India	East	85,02	20,8	620	0	-13907 C>G rs41525747	Galego Romero et al. (2012) Mol Biol Evol. 29, 249
2376	India	Indian Shia	80,1	27,57	142	0	-13907 C>G rs41525747	Easwaarkanth et al. (2009) Eur J Hum Genet. 18, 354
2377	India	Indian Sunni	80,1	27,57	164	0	-13907 C>G rs41525747	Easwaarkanth et al. (2009) Eur J Hum Genet. 18, 354
2378	India	Iranian Shia	80,1	17,05	98	0	-13907 C>G rs41525747	Easwaarkanth et al. (2009) Eur J Hum Genet. 18, 354
2379	India	Mappla	78,66	11,13	124	0	-13907 C>G rs41525747	Easwaarkanth et al. (2009) Eur J Hum Genet. 18, 354
2380	India	North	76,78	30,75	580	0	-13907 C>G rs41525747	Galego Romero et al. (2012) Mol Biol Evol. 29, 249
2381	India	North	77,2	28,6	120	0	-13907 C>G rs41525747	Liebert et al. (2017) Hum Genet, Mulcare (2006) PhD thesis, UCL
2382	India	North (Lucknow)	80,95	26,85	154	0	-13907 C>G rs41525747	Babu et al. (2010) Am J Clin Nutr. 91, 140
2383	India	North East	95	27,48	278	0	-13907 C>G rs41525747	Galego Romero et al. (2012) Mol Biol Evol. 29, 249
2384	India	South	77,57	12,97	1728	0	-13907 C>G rs41525747	Galego Romero et al. (2012) Mol Biol Evol. 29, 249
2385	India	South	80,28	13,08	102	0	-13907 C>G rs41525747	Liebert et al. (2017) Hum Genet
2386	India	South-Indian (Bangalore)	77,59	12,97	152	0	-13907 C>G rs41525747	Babu et al. (2010) Am J Clin Nutr. 91, 140
2387	India	West	73,68	24,58	936	0	-13907 C>G rs41525747	Galego Romero et al. (2012) Mol Biol Evol. 29, 249
2389	Japan	Japanese from Osaka	138,24	36,21	84	0	-13907 C>G rs41525747	Liebert et al. (2017) Hum Genet
2390	Mongolia	Khalka	99,05	47,38	114	0	-13907 C>G rs41525747	Liebert et al. (2017) Hum Genet
2391	Mongolia	Mongols	106,92	47,92	52	0	-13907 C>G rs41525747	Liebert et al. (2017) Hum Genet
2392	Nepal	Nepalese	84,12	28,39	38	0	-13907 C>G rs41525747	Liebert et al. (2017) Hum Genet
2393	Nepal	Tharu	80,9	28,83	80	0	-13907 C>G rs41525747	Liebert et al. (2017) Hum Genet
2401	Pakistan	Hazara	65,64	28,48	24	0	-13907 C>G rs41525747	Ranciaro et al. (2014) Am J Hum Genet. 94, 496
2406	Pakistan	Kalash	71,78	35,78	32	0	-13907 C>G rs41525747	Ranciaro et al. (2014) Am J Hum Genet. 94, 496
2420	Russia	North-Yakuts	146,19	70,77	22	0	-13907 C>G rs41525747	Liebert et al. (2017) Hum Genet
2423	Russia	Yakuts	129,73	62,03	110	0	-13907 C>G rs41525747	Liebert et al. (2017) Hum Genet
2425	Singapore	Han-Chinese	104,21	35,86	98	0	-13907 C>G rs41525747	Liebert et al. (2017) Hum Genet
2427	Syria, Iraq, Lebanon, West Bank	Arabs	40	33	40	0	-13907 C>G rs41525747	Enattah et al. (2008) Am J Hum Genet. 82, 57
2430	Uzbekistan	Uzbeks	64,59	41,38	76	0	-13907 C>G rs41525747	Liebert et al. (2017) Hum Genet
2433	Belarus	Belarusians	27,95	53,71	100	0	-13907 C>G rs41525747	Liebert et al. (2017) Hum Genet
2437	Estonia	Estonians	26,4	59,05	628	0	-13907 C>G rs41525747	Lember (2006) World J Gastroentero. 12, 7329.
2438	Finland	Finns	28	65	1876	0	-13907 C>G rs41525747	Enattah et al. (2008) Am J Hum Genet. 82, 57
2447	Germany	Germans	10,45	51,17	60	0	-13907 C>G rs41525747	Liebert et al. (2017) Hum Genet, Mulcare (2006) PhD thesis, UCL
2448	Germany	Sorbs	14,31	51,26	64	0	-13907 C>G rs41525747	Liebert et al. (2017) Hum Genet
2450	Greece	Greeks	21,83	39,07	120	0	-13907 C>G rs41525747	Liebert et al. (2017) Hum Genet, Mulcare (2006) PhD thesis, UCL
2453	Ireland	Irish	-8	53,33	68	0	-13907 C>G rs41525747	Liebert et al. (2017) Hum Genet, Mulcare (2006) PhD thesis, UCL
2458	Italy	Italians (from rome)	12,48	41,9	36	0	-13907 C>G rs41525747	Ranciaro et al. (2014) Am J Hum Genet. 94, 496
2462	Italy	S. European*	12,48	41,9	66	0	-13907 C>G rs41525747	Ingram et al. (2007) Hum Genet. 120, 779
2470	Italy	Tyroleans Bozen	11,35	46,5	80	0	-13907 C>G rs41525747	Liebert et al. (2017) Hum Genet
2471	Italy	Tyroleans Gadertal	11,92	46,72	76	0	-13907 C>G rs41525747	Liebert et al. (2017) Hum Genet
2472	Italy	Tyroleans Vinschgau	10,77	46,63	102	0	-13907 C>G rs41525747	Liebert et al. (2017) Hum Genet
2473	Macedonia	Macedonians	21,75	41,61	100	0	-13907 C>G rs41525747	Liebert et al. (2017) Hum Genet
2474	Mixed	N. European	15	54	110	0	-13907 C>G rs41525747	Ingram et al. (2007) Hum Genet. 120, 779
2475	Netherlands	Dutch	5,86	51,82	92	0	-13907 C>G rs41525747	Hassan et al. (2016) BMC Res Notes. 9, 8
2476	Netherlands	Frisians	5,8	53,2	58	0	-13907 C>G rs41525747	Liebert et al. (2017) Hum Genet
2477	Norway	Norwegians	8,47	60,47	88	0	-13907 C>G rs41525747	Liebert et al. (2017) Hum Genet
2480	Poland	Polish	19,15	51,92	446	0	-13907 C>G rs41525747	Płoszaj et al. (2011) Cent Eur J Biol. 6, 176.
2481	Portugal	Central_northern Portuguese	-8,41	40,2	894	0	-13907 C>G rs41525747	Manco et al. (2017) Eur J Clin Nutr. 71, 21
2482	Portugal	Portuguese	-8,22	39,4	96	0	-13907 C>G rs41525747	Liebert et al. (2017) Hum Genet
2487	Romania	Romanians	24,97	45,94	118	0	-13907 C>G rs41525747	Liebert et al. (2017) Hum Genet
2490	Russia	Erzya	43,58	54,21	42	0	-13907 C>G rs41525747	Liebert et al. (2017) Hum Genet
2492	Russia	Moksha	44,07	54,24	32	0	-13907 C>G rs41525747	Liebert et al. (2017) Hum Genet
2494	RUSSIA	Russian (Coriell)	37,62	55,75	14	0	-13907 C>G rs41525747	Ranciaro et al. (2014) Am J Hum Genet. 94, 496
2495	Russia	Russians (Northwest)	40,53	64,53	298	0	-13907 C>G rs41525747	Khabarova et al. (2009) World J Gastroentero. 15, 1849
2496	Russia	Russians Perm	56,25	58,01	46	0	-13907 C>G rs41525747	Liebert et al. (2017) Hum Genet
2500	Spain	Catalans	1,52	41,59	58	0	-13907 C>G rs41525747	Liebert et al. (2017) Hum Genet
2502	Spain	Spanish	-3,7	40,51	62	0	-13907 C>G rs41525747	Liebert et al. (2017) Hum Genet
2503	Sweden	Northern European (Coriell)	17,63	59,85	74	0	-13907 C>G rs41525747	Ranciaro et al. (2014) Am J Hum Genet. 94, 496
2504	Sweden	Sami	20,87	67,87	60	0	-13907 C>G rs41525747	Liebert et al. (2017) Hum Genet
2506	Sweden	Swedes	15,01	60,03	74	0	-13907 C>G rs41525747	Liebert et al. (2017) Hum Genet
2507	UK	Northern European ancestry	-0,12	51,51	102	0	-13907 C>G rs41525747	Liebert et al. (2017) Hum Genet, Mulcare (2006) PhD thesis, UCL
2510	Ukraine	Ukrainians	31,17	48,38	74	0	-13907 C>G rs41525747	Liebert et al. (2017) Hum Genet
2511	Cyprus	Greek-Cypriots	33,02	34,71	120	0	-13907 C>G rs41525747	Liebert et al. (2017) Hum Genet
2513	Iran	Iranians	53,69	32,43	42	0	-13907 C>G rs41525747	Enattah et al. (2008) Am J Hum Genet. 82, 57
2514	Iran	Iranians	53,69	32,43	154	0	-13907 C>G rs41525747	Liebert et al. (2017) Hum Genet, Mulcare (2006) PhD thesis, UCL
2518	Israel	Bedouin Israeli	34,77	32,07	38	0	-13907 C>G rs41525747	Ingram et al. (2007) Hum Genet. 120, 779
2519	Israel	Druze	34,77	32,07	28	0	-13907 C>G rs41525747	Ingram et al. (2007) Hum Genet. 120, 779
2522	Israel	Urban Arabs	34,77	32,07	162	0	-13907 C>G rs41525747	Ingram et al. (2007) Hum Genet. 120, 779
2523	Israel	Urban Arabs	34,77	32,07	84	0	-13907 C>G rs41525747	Liebert et al. (2017) Hum Genet
2524	Israel/PAA	Palestinian Arabs	35,2	31,9	36	0	-13907 C>G rs41525747	Ingram et al. (2007) Hum Genet. 120, 779
2525	Israel/PAA	Palestinians	34,47	31,5	44	0	-13907 C>G rs41525747	Ranciaro et al. (2014) Am J Hum Genet. 94, 496
2526	Jordan	Jordanian	35,93	31,95	112	0	-13907 C>G rs41525747	Enattah et al. (2008) Am J Hum Genet. 82, 57
2527	Jordan	Jordanian	36,24	30,59	46	0	-13907 C>G rs41525747	Ingram et al. (2007) Hum Genet. 120, 779
2528	Kurwait	Ajman	48	28,83	74	0	-13907 C>G rs41525747	Hill et al. (2013) Am J Phys Anthr. 152, 140
2529	Kuwait	Kuwaiti	47,48	29,31	66	0	-13907 C>G rs41525747	Liebert et al. (2017) Hum Genet
2530	Kuwait	Mutran	47,94	29,24	58	0,03	-13907 C>G rs41525747	Hill et al. (2013) Am J Phys Anthr. 152, 140
2531	Lebanon	Lebanese	35,49	33,89	48	0	-13907 C>G rs41525747	Ranciaro et al. (2014) Am J Hum Genet. 94, 496
2532	Oman	Arabs of Northern Oman	57,01	23,88	684	0	-13907 C>G rs41525747	Al-Abri et al. (2012) Hum Biol. 84, 271
2533	Oman	Dhofaris Arabs of Southern Oman	54,43	18,4	420	0	-13907 C>G rs41525747	Al-Abri et al. (2012) Hum Biol. 84, 271
2534	Oman	Omani	58,5	23,53	104	0	-13907 C>G rs41525747	Al-Abri et al. (2013) Oman Med J. 28, 341
2535	Saudi Arabia	Bedouin	45	23	94	0	-13907 C>G rs41525747	Ingram et al. (2007) Hum Genet. 120, 779
2536	Saudi Arabia	Central	46,72	24,71	180	0	-13907 C>G rs41525747	Imtiaz et al. (2007) J Med Genet. 44, e89
2537	Saudi Arabia	Eastern	50,68	22,3	164	0	-13907 C>G rs41525747	Imtiaz et al. (2007) J Med Genet. 44, e89
2538	Saudi Arabia	Northern	39,32	29,89	164	0	-13907 C>G rs41525747	Imtiaz et al. (2007) J Med Genet. 44, e89
2539	Saudi Arabia	Southern	44,13	17,49	184	0	-13907 C>G rs41525747	Imtiaz et al. (2007) J Med Genet. 44, e89
2540	Saudi Arabia	Western	39,82	21,42	172	0	-13907 C>G rs41525747	Imtiaz et al. (2007) J Med Genet. 44, e89
2541	Saudi Arabia	Arabs	45	23	248	0,01	-13907 C>G rs41525747	Enattah et al. (2008) Am J Hum Genet. 82, 57
2543	Syria	Syrians	39	34,8	140	0	-13907 C>G rs41525747	Liebert et al. (2017) Hum Genet
2545	Turkey	Anatolian-Turks	31,33	38,99	116	0	-13907 C>G rs41525747	Liebert et al. (2017) Hum Genet
2546	Yemen	Yemen (judeo-yemen)	44,21	15,35	46	0	-13907 C>G rs41525747	Ranciaro et al. (2014) Am J Hum Genet. 94, 496
2547	Yemen	Yemeni (Sana'a University)	44,21	15,35	478	0	-13907 C>G rs41525747	Al-Abri et al. (2012) Hum Biol. 84, 271
2548	Yemen	Yemeni_Hadramaut	49,37	16,93	166	0,01	-13907 C>G rs41525747	Liebert et al. (2017) Hum Genet
2549	Yemen	Yemeni_Sena	44,21	15,35	68	0	-13907 C>G rs41525747	Liebert et al. (2017) Hum Genet
2550	Yemen	Yemenis 1	44,18	13,32	86	0	-13907 C>G rs41525747	Priehodová et al. (2014) Hum Biol. 86, 7
2551	Yemen	Yemenis 2	43	14,82	132	0,02	-13907 C>G rs41525747	Priehodová et al. (2014) Hum Biol. 86, 7
2552	Yemen	Yemenis 3	43,6	15,7	68	0	-13907 C>G rs41525747	Priehodová et al, (2014) Hum Biol. 86, 7
2553	Yemen	Yemenis 4	48,74	15,93	80	0	-13907 C>G rs41525747	Priehodová et al. (2014) Hum Biol. 86, 7
2554	Yemen	Yemenis 5	53,85	12,5	130	0	-13907 C>G rs41525747	Priehodová et al. (2014) Hum Biol. 86, 7
	Chile	Communities of the Coquimbo Region in Chile	-71,542969	-35,675147	451	0,22	-13910 C>T rs4988235	Montalva N et al. (2019). Ann Hum Genet.
	Yemen	Yemenis 1	44,18	13,32	43	0,638	-13915 T>G rs41380347	Priehodová E et al (2017). Am J Hum Biol.
	Yemen	Yemenis 2	43	14,82	66	0,638	-13915 T>G rs41380347	Priehodová E et al (2017). Am J Hum Biol.
	Yemen	Yemenis 3	43,6	15,7	34	0,638	-13915 T>G rs41380347	Priehodová E et al (2017). Am J Hum Biol.
	Sudan	Rashaayda	36,3	15,35	51	0,765	-13915 T>G rs41380347	Priehodová E et al (2017). Am J Hum Biol.
	Chad	Abbala	15,31	14,12	26	0,271	-13915 T>G rs41380347	Priehodová E et al (2017). Am J Hum Biol.
	Sudan	Baggara 1	28,35	11,53	53	0,271	-13915 T>G rs41380347	Priehodová E et al (2017). Am J Hum Biol.
	Chad	Baggara 2	17,95	13,18	50	0,271	-13915 T>G rs41380347	Priehodová E et al (2017). Am J Hum Biol.
	Mexico	Rural area in South-Central Mexico	-102,552784	23,634501	158	0,202	-13910 C>T rs4988235	Valencia L et al. (2017). Scand J Clin Lab Invest.
	United States	African American	-95,712891	37,09024	13	0,3	-13910 C>T rs4988235	Chin EL et al. (2019). Nutrients
	United States	Asian	-95,712891	37,09024	29	0,0344	-13910 C>T rs4988235	Chin EL et al. (2019). Nutrients
	United States	Caucasian	-95,712891	37,09024	128	0,82	-13910 C>T rs4988235	Chin EL et al. (2019). Nutrients
	United States	Hispanic	-95,712891	37,09024	32	0,21875	-13910 C>T rs4988235	Chin EL et al. (2019). Nutrients
	United States	Other	-95,712891	37,09024	13	0,3076	-13910 C>T rs4988235	Chin EL et al. (2019). Nutrients
	United States	Multi	-95,712891	37,09024	12	0,5833	-13910 C>T rs4988235	Chin EL et al. (2019). Nutrients
	Denmark	Danes	12,58	55,73	82964	0,76	-13910 C>T rs4988235	Bergholdt et al. (2018). Eur J Epidemiol.
	Iran	Kurd	53,688046	32,427908	138	0	-13915 T>G rs41380347	Charati H et al. (2019). Hum Genomics.
	Iran	Mazani	53,688046	32,427908	110	0	-13915 T>G rs41380347	Charati H et al. (2019). Hum Genomics.
	Iran	Persian	53,688046	32,427908	78	0,0128	-13915 T>G rs41380347	Charati H et al. (2019). Hum Genomics.
	Iran	Arab	53,688046	32,427908	26	0,0384	-13915 T>G rs41380347	Charati H et al. (2019). Hum Genomics.
	Iran	Lur	53,688046	32,427908	24	0	-13915 T>G rs41380347	Charati H et al. (2019). Hum Genomics.
	Iran	Azeri	53,688046	32,427908	15	0	-13915 T>G rs41380347	Charati H et al. (2019). Hum Genomics.
	Iran	Gilak	53,688046	32,427908	9	0	-13915 T>G rs41380347	Charati H et al. (2019). Hum Genomics.
	Iran	Kurd	53,688046	32,427908	138	0,0724	-13910 C>T rs4988235	Charati H et al. (2019). Hum Genomics.
	Iran	Mazani	53,688046	32,427908	110	0,0363	-13910 C>T rs4988235	Charati H et al. (2019). Hum Genomics.
	Iran	Persian	53,688046	32,427908	78	0,0769	-13910 C>T rs4988235	Charati H et al. (2019). Hum Genomics.
	Iran	Arab	53,688046	32,427908	26	0,0769	-13910 C>T rs4988235	Charati H et al. (2019). Hum Genomics.
	Iran	Lur	53,688046	32,427908	24	0,0416	-13910 C>T rs4988235	Charati H et al. (2019). Hum Genomics.
	Iran	Azeri	53,688046	32,427908	15	0,066	-13910 C>T rs4988235	Charati H et al. (2019). Hum Genomics.
	Iran	Gilak	53,688046	32,427908	9	0	-13910 C>T rs4988235	Charati H et al. (2019). Hum Genomics.
	Tunisia	Northern Tunisia	10,16	36,818	61	0,1192	-13910 C>T rs4988235	Ben Halima Y et al. (2017). Genes Nutr.
	Italy	North Western and Central Western Italy	12,48	41,9	105	0,2761	-13910 C>T rs4988235	Ben Halima Y et al. (2017). Genes Nutr.
	Italy	North Eastern Italy	12,48	41,9	139	0,2446	-13910 C>T rs4988235	Ben Halima Y et al. (2017). Genes Nutr.
	Italy	Central Eastern and Southern Italy	12,48	41,9	159	0,1006	-13910 C>T rs4988235	Ben Halima Y et al. (2017). Genes Nutr.
	Italy	Sardinia	12,48	41,9	47	0,0543	-13910 C>T rs4988235	Ben Halima Y et al. (2017). Genes Nutr.
	United States	Utah residents (CEPH) with Northern and Western European ancestry	-95,712891	37,09024	99	0,7373	-13910 C>T rs4988235	Ben Halima Y et al. (2017). Genes Nutr.
	Nigeria	Esan in Nigeria	14,19	12,34	99	0	-13910 C>T rs4988235	Ben Halima Y et al. (2017). Genes Nutr.
	Finland	Finnish in Finland	25,748151	61,92411	99	0,5909	-13910 C>T rs4988235	Ben Halima Y et al. (2017). Genes Nutr.
	United Kingdom	British in England and Scotland	-3,435973	55,378051	91	0,7197	-13910 C>T rs4988235	Ben Halima Y et al. (2017). Genes Nutr.
	Gambia	Gambian in Western Division, The Gambia	-15,3101	13,4431	113	0,088	-13910 C>T rs4988235	Ben Halima Y et al. (2017). Genes Nutr.
	Spain	Iberian populations in Spain	1,52	41,59	107	0,4579	-13910 C>T rs4988235	Ben Halima Y et al. (2017). Genes Nutr.
	Kenya	Luhya in Webuye, Kenya	40,12	-3,22	99	0	-13910 C>T rs4988235	Ben Halima Y et al. (2017). Genes Nutr.
	Sierra Leona	Mende in Sierra Leone	-11,779	8,460555	85	0	-13910 C>T rs4988235	Ben Halima Y et al. (2017). Genes Nutr.
	Italy	Toscani in Italy	12,48	41,9	107	0,0887	-13910 C>T rs4988235	Ben Halima Y et al. (2017). Genes Nutr.
	Nigeria	Yoruba in Ibadan, Nigeria	14,19	12,34	108	0	-13910 C>T rs4988235	Ben Halima Y et al. (2017). Genes Nutr.
	Italy	North	12,48	41,9	1312	0,414	-13910 C>T rs4988235	Zadro C et al. (2017). Minerva Gastroenterol Dietol
	Italy	Center	12,48	41,9	1312	0,259	-13910 C>T rs4988235	Zadro C et al. (2017). Minerva Gastroenterol Dietol
	Italy	South	12,48	41,9	1312	0,329	-13910 C>T rs4988235	Zadro C et al. (2017). Minerva Gastroenterol Dietol
	Czech Republic	Caucasian	15,47	49,8038	288	0,51	-13910 C>T rs4988235	Hubácek JA et al. (2017). Genet Mol Biol.
	Czech Republic	Romani people	15,47	49,8038	300	0,143	-13910 C>T rs4988235	Hubácek JA et al. (2017). Genet Mol Biol.
